# Supplementary material for: Whole genome sequencing across clinical trials identifies rare coding variants in GPR68 associated with chemotherapy-induced peripheral neuropathy
Source: Genome Med. 2023 Jun 21;15:45. doi: 10.1186/s13073-023-01193-4 (PMC10286344; doi:10.1186/s13073-023-01193-4)
Supplement: Supplementary file 2 — Additional file 2: Table S6. PRS for CIPN computed using PRS-CS beta-shrinkage. Column descriptions: CHR Chromosome of PRS variant; SNP genetic variant rsID; BP Base pair position on chromosome in the CHR column; EffectAllele Allele associated with PN risk, typically the alternative allele; OtherAllele Allele not associated with risk, typically the reference allele; EffectSize Effect size associated with copies of the risk allele in the EffectAllele Column. [file 13073_2023_1193_MOESM2_ESM.xls]

## Sheet: CIPN_PRScs
CHR	SNP	BP	EffectAllele	OtherAllele	EffectSize
10	rs9419461	124767	T	C	-0.000188044
10	rs11591988	126070	T	C	-0.000286802
10	rs4508132	131636	T	C	0.000747578
10	rs10904561	135656	G	T	-6.87134e-05
10	rs7917054	135708	A	G	2.18052e-05
10	rs7906287	135853	A	G	0.000164913
10	rs4495823	143543	G	A	-0.000193991
10	rs11253478	144847	T	C	6.16944e-05
10	rs9419557	148325	G	A	0.00105282
10	rs9286070	151997	C	T	4.26865e-05
10	rs9419560	152201	G	A	0.000391363
10	rs11253562	158946	T	C	0.000303027
10	rs4881551	159076	A	G	-0.00059617
10	rs4880750	159404	A	G	-0.000530227
10	rs11594819	162102	A	C	-9.38555e-05
10	rs7476951	183151	T	C	0.000421569
10	rs12146291	188805	G	A	-0.00040713
10	rs17156316	201762	C	T	-0.000247331
10	rs10903451	203471	G	A	-0.00024418
10	rs4582897	215705	A	G	-0.000879252
10	rs9419499	218336	G	A	-0.000653099
10	rs11250663	219332	G	T	-0.000933424
10	rs17221197	224255	T	C	2.2718e-05
10	rs12779173	230625	C	T	0.00035027
10	rs11250790	237750	A	G	0.000190143
10	rs2379078	252693	C	T	0.000127725
10	rs2379080	255222	C	T	-0.000267643
10	rs2496274	256614	G	T	-0.000574286
10	rs2448377	274224	A	G	-0.000151563
10	rs4600135	282897	C	T	-0.00034823
10	rs10508201	291134	C	T	1.63459e-06
10	rs3132006	294145	T	C	-0.00157702
10	rs10903752	294165	C	T	-2.36183e-05
10	rs1017361	294953	A	G	-0.000177134
10	rs3125037	297633	G	A	0.000436977
10	rs10508202	308491	G	T	-0.000942409
10	rs3125023	309526	T	C	0.000451835
10	rs4880567	313304	C	T	2.34098e-05
10	rs4880568	313504	C	T	-6.26093e-06
10	rs11251372	315644	T	G	0.000836788
10	rs10903832	320954	G	A	8.41918e-05
10	rs3740304	323283	G	A	-0.000512334
10	rs17221260	325841	T	G	-0.00035001
10	rs10903844	327832	A	C	-0.00011106
10	rs3815985	329493	A	C	-0.00040487
10	rs2288680	332199	A	G	0.000534654
10	rs3131999	334799	C	T	6.74297e-05
10	rs3125031	338553	C	T	-4.22624e-08
10	rs4881041	353306	G	A	0.000109972
10	rs35198327	354301	T	C	0.000290901
10	rs7895529	357599	A	G	2.8984e-05
10	rs919643	357849	T	C	-0.00020903
10	rs9804310	364399	G	A	-3.05165e-06
10	rs2288681	373048	C	T	0.000303714
10	rs4506561	380594	G	T	0.00013962
10	rs7916145	399914	T	C	-9.39255e-05
10	rs3922851	407584	A	G	-0.000319735
10	rs1133113	412449	A	G	0.000256061
10	rs9787422	413010	T	C	-0.000222589
10	rs7074221	413440	C	T	0.000256566
10	rs4573619	423211	C	A	-0.000230537
10	rs12245012	423555	A	G	-0.00028146
10	rs10904067	423671	T	C	-0.000829828
10	rs12246970	424200	A	G	-0.000753502
10	rs11252001	424398	A	G	-0.000285607
10	rs4242758	426966	A	G	0.000321282
10	rs10904083	429977	A	G	0.000380147
10	rs10904086	431161	T	C	-8.83228e-05
10	rs4488125	437940	T	C	9.76924e-05
10	rs10904172	462298	G	A	7.56932e-05
10	rs10904173	462885	A	G	-1.84178e-05
10	rs4880660	463246	A	G	-0.000433905
10	rs7896737	465649	T	C	0.000164687
10	rs4881278	466286	A	G	3.06567e-05
10	rs10795122	466830	G	A	-9.39077e-05
10	rs10795124	467785	A	C	-0.000188792
10	rs7085214	468133	T	C	0.000382109
10	rs12254690	468183	A	G	-0.000253386
10	rs12415961	468599	C	T	0.000196606
10	rs3935081	469349	A	G	6.591e-05
10	rs4881313	487973	C	T	-0.000488725
10	rs11252468	491349	G	A	-0.000123829
10	rs7096559	499188	G	A	-0.00021535
10	rs2050970	515870	T	C	-0.000294328
10	rs11252614	518199	A	G	-0.000878734
10	rs12258965	531982	G	A	-0.000461785
10	rs11252693	532139	C	T	-0.000138407
10	rs947469	532162	C	T	0.000103205
10	rs2096134	533331	A	G	-0.000844468
10	rs12573636	540682	C	T	-3.74705e-05
10	rs11252791	544349	C	A	0.000261583
10	rs11252842	552355	T	C	-3.32976e-05
10	rs12251997	554186	T	C	9.73267e-05
10	rs10466270	556129	G	A	0.000100522
10	rs10751997	561952	T	C	-0.000778715
10	rs11252923	566195	A	G	0.000551591
10	rs11252926	566379	T	C	0.000105753
10	rs1672503	570172	T	C	-1.23725e-07
10	rs7912391	577444	A	G	0.000452987
10	rs816640	579869	G	A	-0.000559616
10	rs11253065	583548	A	G	0.000114474
10	rs11253082	588126	T	C	0.000273306
10	rs10904450	588406	G	A	-0.000501371
10	rs11253087	588609	G	A	-0.000282076
10	rs12252088	589196	T	C	-0.000283623
10	rs12252141	589228	T	C	-1.61774e-06
10	rs11253096	590418	A	G	-0.000168573
10	rs7076375	592926	T	G	-3.85181e-05
10	rs865289	595504	A	G	0.000190424
10	rs7914425	595877	A	G	-0.000922023
10	rs816650	601089	T	C	0.000108638
10	rs816651	601114	C	T	-1.73288e-05
10	rs10904498	601355	A	G	-0.00138229
10	rs2794954	605525	G	A	5.67981e-05
10	rs816623	609945	C	T	-0.000174727
10	rs17221309	615782	A	G	-6.15233e-05
10	rs11253246	616610	T	C	-0.00133151
10	rs17221323	618685	C	T	4.7243e-05
10	rs7082405	618841	A	G	2.71456e-05
10	rs17159691	619316	G	A	1.83826e-05
10	rs11253252	619761	T	C	-0.000473386
10	rs12245224	621338	T	C	-2.30317e-05
10	rs11253256	623410	G	A	-0.000291742
10	rs7095189	626782	G	A	-0.000582986
10	rs7069611	635857	C	T	-0.000537406
10	rs17159711	636509	A	C	0.0028726
10	rs12570174	639750	C	A	-0.00258335
10	rs12761735	641961	C	T	0.000445436
10	rs11253272	642943	G	T	-0.00112715
10	rs816620	645916	C	T	-0.000368498
10	rs11253277	650646	C	T	-0.000313352
10	rs7909954	657644	G	A	0.000790812
10	rs2386709	662193	C	A	-0.000152846
10	rs17159756	662688	A	G	0.000143576
10	rs7077311	678000	G	A	-0.00124069
10	rs816570	680475	T	C	-4.08561e-05
10	rs17136375	708293	A	G	4.88562e-05
10	rs11253308	708697	C	T	0.000400189
10	rs1581843	752193	C	T	0.000383515
10	rs2265090	754033	A	C	-0.000188549
10	rs7092652	756109	A	G	0.00178354
10	rs11253333	756187	C	T	5.3313e-06
10	rs816306	756996	A	C	0.000137662
10	rs11253337	758971	T	G	0.000185428
10	rs7916968	759268	G	A	-0.000286341
10	rs527970	759276	T	C	-0.000485409
10	rs12359731	759497	C	T	0.000753798
10	rs2486581	761907	T	C	-0.00149549
10	rs11599917	762288	A	G	0.000471691
10	rs7092691	766909	G	A	-0.000219175
10	rs11253362	770979	A	C	0.00110988
10	rs877282	771532	A	G	0.000680852
10	rs11253370	773712	A	G	0.00302206
10	rs1769242	787896	C	T	0.000256464
10	rs1750787	788524	A	G	-0.000373327
10	rs10904557	797490	C	T	0.00158807
10	rs10904558	797509	T	C	0.00145942
10	rs2790381	803721	C	T	0.00060961
10	rs497338	804315	T	C	-0.00808434
10	rs12414585	811876	A	G	1.56251e-05
10	rs11253424	813426	T	C	0.00118203
10	rs9971028	814216	T	C	2.04574e-05
10	rs7084027	815149	A	G	0.000199776
10	rs7084148	815221	A	G	0.000220791
10	rs7069728	818851	T	C	-0.000115545
10	rs17159886	819904	A	G	-0.000497823
10	rs10752019	820868	T	C	3.29302e-05
10	rs17159892	821035	A	G	-0.0013277
10	rs11815869	824693	C	T	-0.00161019
10	rs11253441	828288	G	A	0.000181261
10	rs4881527	831747	T	C	6.53881e-05
10	rs4881529	834626	A	G	-9.28208e-05
10	rs4881530	834736	A	G	0.000311146
10	rs11253444	836115	G	A	-1.25874e-06
10	rs12772869	837079	T	C	-0.00046597
10	rs4881531	837450	A	G	-0.000240708
10	rs2274375	849979	A	G	0.00020305
10	rs10904571	850762	G	A	-0.000181669
10	rs11816921	857151	G	A	0.00108449
10	rs11253452	858033	A	G	0.00047173
10	rs7703	858394	T	C	0.000300316
10	rs3763722	859270	T	C	0.000437259
10	rs12243303	861390	T	C	0.000377585
10	rs749297	861837	G	A	1.84172e-05
10	rs2296625	863964	C	T	0.000791058
10	rs997615	865214	C	T	0.000129809
10	rs4362075	865476	G	A	0.000716384
10	rs11817793	878895	A	G	0.000114657
10	rs13377166	886259	A	G	0.000256061
10	rs1341741	888073	G	A	0.000500485
10	rs12249828	894838	T	C	0.00147912
10	rs11253467	901244	G	A	0.000347687
10	rs10508208	910983	T	C	0.000910475
10	rs7077278	911291	A	G	0.000249457
10	rs17221428	912172	T	G	-0.000279942
10	rs10128148	916818	T	C	0.000440402
10	rs11253486	920441	G	A	-0.000274734
10	rs11253489	927331	A	G	-0.000411291
10	rs12260800	927933	C	T	-0.000117521
10	rs12254002	929133	A	G	-0.000132502
10	rs17221435	936103	A	G	-0.000391996
10	rs11253494	937047	T	C	0.000221041
10	rs7077992	944496	C	A	-0.000159678
10	rs10904578	944641	G	T	-0.00105269
10	rs7069505	956400	T	C	-0.000238138
10	rs11253509	964306	T	C	0.000144633
10	rs12761424	967295	T	C	0.00019548
10	rs12259338	969377	T	C	0.000219634
10	rs11253516	970426	G	A	4.32907e-05
10	rs11253517	970524	A	G	1.56738e-05
10	rs34405399	981015	A	G	-2.29113e-05
10	rs10904583	983498	C	T	0.00012972
10	rs11253527	989533	T	C	-0.000945939
10	rs10904588	991737	G	A	-8.82753e-05
10	rs12242982	991966	T	C	-0.000314499
10	rs11253536	1008627	A	G	-0.000410253
10	rs7094905	1015247	T	G	-0.00143191
10	rs11253542	1016110	G	A	-0.000594367
10	rs947403	1016601	G	A	8.28208e-05
10	rs11253543	1017325	A	C	8.66959e-05
10	rs11599792	1017914	G	A	-0.000360447
10	rs10795305	1019115	C	T	-0.000172039
10	rs7069123	1024214	T	C	0.000122755
10	rs7920922	1028179	A	G	-0.000291556
10	rs11253552	1032568	C	A	-2.53625e-05
10	rs17293580	1034895	C	T	-6.24725e-05
10	rs7094916	1037091	T	C	0.000357417
10	rs2242271	1043469	C	T	-8.31899e-05
10	rs11253560	1047226	G	T	-0.000257311
10	rs7099607	1048343	T	C	0.000148289
10	rs2306408	1052950	A	G	-0.000687254
10	rs17293608	1056252	T	C	-0.000107252
10	rs2306404	1058837	G	T	0.000503407
10	rs3207775	1060218	A	G	6.26293e-05
10	rs2306406	1061862	G	A	-0.000249642
10	rs1044261	1065710	T	C	-0.000415278
10	rs13377037	1068639	T	C	1.67357e-05
10	rs3750729	1068802	G	A	0.000390906
10	rs3793777	1070461	C	T	-0.000274866
10	rs17155821	1071701	G	A	-0.000134085
10	rs10751789	1073684	A	G	-0.000287009
10	rs10508206	1075777	G	T	-0.000149773
10	rs3793781	1081293	T	G	3.18747e-05
10	rs7075695	1081882	C	T	-0.000290081
10	rs10508204	1084360	C	T	1.90192e-06
10	rs12768746	1087551	C	T	0.000226826
10	rs7075188	1088746	G	T	-0.000550696
10	rs11250238	1089616	T	C	0.000662635
10	rs7072554	1090988	T	C	0.000546453
10	rs12359250	1096538	C	A	-3.93857e-05
10	rs11250242	1100064	A	C	-0.000211749
10	rs7101191	1105019	C	A	-0.000242599
10	rs7093915	1107341	T	C	-0.000771642
10	rs4519019	1116294	G	A	0.000512432
10	rs2387217	1116671	G	A	0.000343013
10	rs11250249	1116999	C	T	0.00103772
10	rs11250250	1117514	C	T	0.000270416
10	rs10508203	1119203	G	A	-0.000125522
10	rs7091030	1124531	T	C	-0.0013656
10	rs11250253	1125769	C	A	-0.00097681
10	rs7087381	1126293	C	T	-0.000225341
10	rs7080072	1129527	T	G	-0.000793752
10	rs7080500	1129814	A	G	0.000306316
10	rs7914308	1132132	C	T	-0.000170718
10	rs11250255	1132215	T	C	-0.000145327
10	rs4880474	1135248	T	C	7.07177e-05
10	rs7921047	1138620	A	G	0.000911509
10	rs10159718	1139183	G	A	-0.000550229
10	rs3816735	1141749	G	A	-7.76826e-05
10	rs10794717	1142424	G	A	-0.000171292
10	rs10794718	1142750	T	C	-0.000764796
10	rs3793774	1144630	A	G	-8.8271e-05
10	rs17155886	1145182	G	A	0.000552779
10	rs11250264	1151723	C	A	-0.00011419
10	rs6560711	1168563	G	A	0.000788044
10	rs2127608	1169052	T	C	0.000138807
10	rs10903372	1171734	T	C	-0.000313027
10	rs11250275	1171823	A	G	-0.00233009
10	rs4880770	1173670	A	G	0.000135671
10	rs7924182	1179519	A	G	0.000270708
10	rs6560712	1181623	G	A	0.000109143
10	rs1912333	1182123	C	T	0.000161534
10	rs1912334	1182447	C	T	-0.000253254
10	rs11250283	1183739	T	C	0.000559855
10	rs6560713	1185306	C	T	0.000121691
10	rs4880476	1187512	T	C	0.000123717
10	rs4310544	1195959	T	C	-8.92997e-06
10	rs10903380	1197752	T	C	0.000216094
10	rs10903382	1199313	C	A	0.00043331
10	rs4450107	1199671	C	T	0.00021663
10	rs1876899	1200445	A	C	0.000357147
10	rs6560714	1201717	A	G	0.000219732
10	rs7923725	1202057	A	G	0.000441852
10	rs7090425	1203168	A	G	0.000363344
10	rs11250298	1206798	T	C	4.4514e-05
10	rs10903387	1207809	A	G	4.19009e-05
10	rs7095843	1208148	G	A	9.04197e-05
10	rs10794727	1208271	C	T	-2.14235e-05
10	rs10903392	1209724	C	T	0.000162628
10	rs11250304	1211558	T	C	-0.000142069
10	rs2387301	1212635	C	A	0.000336625
10	rs17221561	1214078	C	T	-0.00192504
10	rs10903395	1216861	A	G	0.000101516
10	rs12771555	1219013	A	G	9.83261e-05
10	rs4880782	1219153	A	G	0.000181373
10	rs7077795	1219371	T	C	2.52648e-05
10	rs4880783	1223742	G	T	0.00076771
10	rs6560716	1224336	T	C	0.000712373
10	rs7901513	1224599	C	T	-0.000258693
10	rs17293692	1226783	T	C	0.000116375
10	rs882312	1229663	T	C	-0.000186412
10	rs10903401	1229868	A	G	0.000176092
10	rs7909417	1232009	G	A	0.000329388
10	rs7924253	1232500	A	G	-0.000370084
10	rs11250323	1235393	A	G	-0.00057943
10	rs10903403	1239549	G	A	-0.000190243
10	rs7081523	1240519	T	C	-0.000528314
10	rs7087154	1244020	T	G	0.000340511
10	rs1392827	1244414	G	A	0.000377314
10	rs4880487	1246883	T	C	0.00018854
10	rs10794730	1247022	T	C	1.22516e-05
10	rs883248	1250184	C	T	5.32159e-06
10	rs2279780	1256160	A	G	0.000205732
10	rs3817043	1256632	T	C	-0.000100014
10	rs3750677	1263076	T	C	0.00019651
10	rs1015393	1273841	G	T	0.000221038
10	rs11250349	1274538	T	C	-0.00013511
10	rs867748	1276186	G	A	0.000153067
10	rs1995852	1277716	A	G	0.000154981
10	rs4880799	1279272	A	G	9.47e-06
10	rs4880802	1280409	T	G	8.73297e-05
10	rs3793739	1282530	A	C	7.33571e-05
10	rs3793735	1282828	C	T	3.81117e-05
10	rs7900341	1286740	T	C	0.000145704
10	rs7100066	1293100	G	A	-0.000268842
10	rs12359356	1296968	G	T	0.00137131
10	rs6560721	1300253	C	A	-0.000270949
10	rs3849973	1306220	G	T	0.000370073
10	rs4880807	1306745	A	G	0.000213061
10	rs11250372	1307456	A	G	8.47421e-05
10	rs4880494	1310657	G	A	5.6802e-05
10	rs10903412	1314548	C	T	3.16405e-05
10	rs2805560	1315446	A	G	0.000148263
10	rs11250378	1316520	A	G	0.00110347
10	rs17156146	1322617	T	C	0.0001904
10	rs4880811	1332768	G	A	-0.000115697
10	rs1027604	1335849	G	A	0.000271653
10	rs1542874	1337709	C	T	-0.000212164
10	rs904954	1338152	T	C	3.26703e-05
10	rs4880813	1338168	A	G	-2.8607e-05
10	rs11250389	1339022	T	C	-9.80058e-05
10	rs3849975	1340620	A	C	-0.00021171
10	rs4471349	1341691	C	A	1.07254e-05
10	rs12220563	1341958	C	T	-0.000193091
10	rs11594721	1343198	G	A	-7.13202e-06
10	rs10903420	1343726	A	G	-3.82226e-05
10	rs883793	1351779	C	T	0.000247267
10	rs17156189	1352152	G	A	0.0018637
10	rs17293755	1353714	T	C	0.000152113
10	rs17221631	1357992	A	G	-0.000408822
10	rs2242422	1360092	T	C	-0.000531313
10	rs7908181	1366888	C	T	-0.000387023
10	rs2805562	1367514	A	G	-5.01243e-05
10	rs4880820	1368024	A	C	-0.0010701
10	rs10903426	1371386	G	A	0.000116955
10	rs884949	1371610	A	C	-6.39804e-05
10	rs904962	1372501	C	T	0.0011964
10	rs7476580	1376089	T	C	-0.000360815
10	rs2387649	1376105	A	C	5.84866e-05
10	rs7084512	1376968	A	G	0.00058982
10	rs4880824	1378936	G	A	0.000440555
10	rs2387650	1380128	A	G	-0.000321837
10	rs6560724	1381224	C	T	-0.000157036
10	rs7082890	1381763	T	G	-0.000253002
10	rs11596382	1386039	A	G	0.000114065
10	rs11250434	1387508	A	G	-0.000199064
10	rs2892333	1396155	T	C	-6.84637e-05
10	rs4880498	1402884	T	G	-1.82484e-05
10	rs4880830	1403965	A	C	0.000248212
10	rs11250460	1404314	T	C	-2.03859e-05
10	rs11250461	1404502	A	G	0.000187536
10	rs11250464	1406364	C	T	6.95964e-06
10	rs4554799	1407728	A	G	0.000288993
10	rs2387653	1407826	T	C	8.47197e-05
10	rs2805499	1414544	C	T	0.000219658
10	rs12766316	1415366	A	C	-2.5393e-05
10	rs11250483	1416962	T	C	-8.50384e-05
10	rs12356157	1418857	T	C	0.00171125
10	rs3793733	1421326	T	C	0.00446391
10	rs4622180	1422160	A	G	0.000148442
10	rs2387657	1423649	T	C	3.41513e-05
10	rs2387658	1423905	A	C	-8.5153e-05
10	rs17293789	1426013	T	C	-0.000270887
10	rs2387660	1426760	T	C	7.59967e-05
10	rs2387662	1427083	T	C	0.00059789
10	rs10794749	1430022	A	C	-0.000460783
10	rs2387667	1430761	C	T	-2.70646e-05
10	rs1986608	1436204	A	G	0.000978595
10	rs4880503	1436858	C	A	0.00059563
10	rs11250496	1447105	T	G	-0.000101621
10	rs2001197	1447951	C	A	-0.000937551
10	rs12765994	1454457	A	G	0.00143664
10	rs10903443	1454864	T	C	-0.00142132
10	rs2255595	1455543	C	T	-2.25104e-05
10	rs2387673	1459379	G	A	8.36637e-05
10	rs2805535	1460432	C	T	0.000333897
10	rs2892336	1460688	C	T	0.000419224
10	rs2997983	1461116	C	T	0.000463223
10	rs9787568	1462457	C	T	0.00104797
10	rs7079958	1463208	T	C	0.000598989
10	rs2805543	1464892	C	T	7.97492e-05
10	rs4448619	1468196	T	C	-0.000261391
10	rs17156303	1468978	A	G	0.000307787
10	rs2820651	1471765	A	C	0.000251851
10	rs7923036	1475811	C	T	-8.03876e-05
10	rs17156334	1477677	A	G	4.93803e-05
10	rs4880851	1478154	C	T	-0.000962948
10	rs12267070	1478171	A	C	1.05215e-05
10	rs10508209	1479049	G	A	0.00154903
10	rs2820602	1488339	T	C	0.00150716
10	rs10751801	1488444	T	C	-0.000119428
10	rs1533484	1491339	T	C	0.000246355
10	rs2820623	1491872	G	T	0.00143155
10	rs10903450	1492512	A	G	0.000116783
10	rs2813427	1492807	A	G	-0.000392144
10	rs2820627	1493450	C	T	1.73742e-05
10	rs10903458	1503564	G	A	0.000108495
10	rs10903459	1505491	G	A	-0.00063322
10	rs17156353	1505573	A	G	-0.00031052
10	rs11250544	1507960	A	G	-0.000205024
10	rs11250545	1508572	G	T	9.18932e-05
10	rs12782764	1509658	A	G	0.000408034
10	rs12778089	1510208	T	C	0.000887066
10	rs1533486	1511786	G	T	-0.000392765
10	rs5024862	1512546	A	G	-1.19127e-05
10	rs6560737	1512856	T	C	5.74789e-05
10	rs12775292	1513349	G	A	0.000335946
10	rs2676199	1515126	C	T	4.79942e-05
10	rs7906088	1518682	T	C	-0.00013577
10	rs3849976	1519151	G	A	-0.000297997
10	rs2138690	1524715	A	G	0.000995025
10	rs4880510	1530815	G	T	0.00185786
10	rs4880511	1530884	A	C	0.000515998
10	rs4353199	1531776	G	A	-0.000919066
10	rs11817394	1535202	T	C	0.000873425
10	rs10903467	1535739	T	C	-8.4044e-05
10	rs11593993	1537451	A	G	-0.000258556
10	rs10903468	1541477	T	C	0.000130635
10	rs12243246	1546496	T	C	0.000780895
10	rs2813432	1546669	C	T	-0.000153657
10	rs2813433	1546782	T	C	0.000240414
10	rs2676719	1549881	A	G	0.00058962
10	rs2676774	1553772	A	G	0.000515953
10	rs17221750	1560338	T	C	-0.0013261
10	rs11250578	1560743	C	T	0.000249094
10	rs4880858	1561211	A	G	-4.95272e-05
10	rs2813449	1564771	T	C	-0.000342645
10	rs11250582	1566851	A	C	0.00194143
10	rs2813451	1567138	G	A	1.51531e-05
10	rs2813452	1567300	T	C	-0.000352705
10	rs2676776	1570086	T	C	0.000331376
10	rs2813456	1572250	T	C	-0.000444883
10	rs17293886	1573320	T	C	-6.46616e-05
10	rs10903470	1576292	T	G	0.000494577
10	rs11250596	1577950	C	T	0.000213612
10	rs2813462	1581875	T	C	0.00339193
10	rs12411802	1586644	T	C	-0.000844452
10	rs4880863	1588114	T	G	0.000575207
10	rs10794756	1588730	A	C	0.000655028
10	rs11250609	1590440	A	G	-0.000210268
10	rs11250610	1590985	A	G	-9.88327e-05
10	rs10903477	1591800	C	T	3.03898e-05
10	rs10903478	1591836	G	A	7.93889e-05
10	rs4880516	1595155	T	C	0.000183865
10	rs4528239	1595373	A	G	-0.00182128
10	rs872824	1600254	C	T	-0.000472823
10	rs872823	1600335	T	C	-0.00302168
10	rs12268030	1605715	G	A	-0.000635211
10	rs12260411	1605741	T	C	-0.000198006
10	rs2813368	1607140	T	C	7.29482e-05
10	rs11250633	1610839	T	C	-3.44204e-05
10	rs10508213	1611165	T	G	0.000189654
10	rs17293949	1612405	G	T	-0.000173097
10	rs2676760	1612952	A	G	0.000598508
10	rs2676759	1613026	A	G	0.000141744
10	rs17293956	1616438	A	G	0.000133202
10	rs1574269	1618717	T	G	9.92244e-06
10	rs1320077	1618731	A	G	-2.14117e-05
10	rs6560740	1620356	T	G	4.12445e-06
10	rs2813381	1620625	A	G	0.000864209
10	rs4880875	1621219	T	C	0.000726662
10	rs4880876	1621412	T	C	-0.000297685
10	rs17156544	1622189	A	G	-0.000105802
10	rs11250642	1622644	T	C	0.000578329
10	rs11816776	1622660	A	G	0.000786749
10	rs7095757	1623348	A	G	0.000155288
10	rs10903496	1623734	G	A	0.000221993
10	rs10903497	1624900	C	T	4.57489e-05
10	rs2813392	1628905	C	A	7.93167e-05
10	rs4880882	1630612	G	T	0.00148776
10	rs2999399	1630821	C	T	0.000177996
10	rs2676186	1637345	T	G	0.000145849
10	rs7090242	1638527	A	G	0.000327544
10	rs7903852	1639362	G	A	0.000556794
10	rs7918273	1639427	T	G	0.000447013
10	rs7079955	1641383	T	C	0.00030685
10	rs2813397	1641948	T	C	0.000283148
10	rs4880885	1642428	T	G	0.00017944
10	rs2813400	1642998	C	A	-0.000173004
10	rs7898120	1643368	A	C	-0.000370156
10	rs1533482	1644363	T	C	0.000107246
10	rs12240301	1645025	A	C	0.00342138
10	rs1112787	1646899	T	C	1.37138e-05
10	rs1112786	1646959	A	G	0.000213166
10	rs10437529	1647114	G	A	0.000145018
10	rs10903510	1649762	T	C	0.00108287
10	rs17156607	1650460	T	C	0.00023027
10	rs11250664	1653960	A	C	0.00042564
10	rs17293991	1655755	C	T	0.000877564
10	rs1875006	1665794	A	C	0.000503882
10	rs7086346	1665821	A	G	0.000248812
10	rs2387952	1667365	G	A	0.00022578
10	rs12572078	1669110	T	C	0.000682062
10	rs17294019	1669347	T	C	0.000413715
10	rs1875008	1669412	A	G	0.000638092
10	rs6560748	1670434	T	C	0.000332351
10	rs11250681	1670999	T	C	-5.29506e-05
10	rs7078498	1672408	A	G	-0.000772051
10	rs1909440	1674132	A	G	0.000151847
10	rs7903381	1676185	A	G	0.000260394
10	rs11250686	1677579	C	T	-8.21562e-05
10	rs4880890	1681656	A	G	0.000407518
10	rs10903523	1683795	C	T	0.000164628
10	rs4880897	1684797	G	T	-0.000195485
10	rs10903525	1685050	T	C	-0.000321341
10	rs6560752	1686615	G	A	-0.00444378
10	rs11250696	1687505	C	A	-0.000719448
10	rs11250700	1688904	T	G	0.000210222
10	rs10903532	1690721	T	G	-0.000174389
10	rs11250702	1691116	C	T	0.000254296
10	rs10903534	1692663	G	T	-0.000483144
10	rs11814112	1694750	T	C	0.00163164
10	rs11250705	1696936	A	G	-5.14985e-05
10	rs7904615	1697676	G	A	6.38642e-05
10	rs11250708	1698010	G	T	-9.32608e-05
10	rs1875012	1700702	C	T	0.0010348
10	rs11250713	1701872	T	C	-0.000476449
10	rs4478909	1703542	T	G	-0.000140035
10	rs1909428	1705247	G	A	-7.16498e-07
10	rs1909430	1705466	T	C	-3.09634e-05
10	rs4880904	1705508	G	A	0.000312202
10	rs11250717	1706725	C	A	0.000702789
10	rs7073272	1710729	A	G	-0.000564429
10	rs3750685	1712209	T	C	0.000136779
10	rs2291871	1713043	C	T	-0.000107501
10	rs4345891	1714379	A	C	-0.00114912
10	rs10219144	1715867	T	C	-0.000404769
10	rs10903539	1716614	G	A	-0.000203788
10	rs7076664	1718040	G	A	0.0004285
10	rs17294054	1719372	A	G	-0.000439453
10	rs4880530	1720319	A	G	-0.00329502
10	rs12781572	1720840	A	G	-7.63007e-05
10	rs11250724	1723565	C	T	0.000266106
10	rs12766674	1724276	C	T	-5.25621e-06
10	rs11250728	1727152	T	G	0.000784808
10	rs4880531	1727178	A	G	-0.00230128
10	rs7896371	1729026	T	C	9.2255e-06
10	rs7915178	1734473	T	C	0.000117275
10	rs2173523	1735559	C	A	-0.000394519
10	rs4880912	1735619	C	T	0.000164941
10	rs10903541	1736049	A	G	0.000578175
10	rs7923745	1736305	T	G	5.34395e-05
10	rs7924155	1736632	G	T	0.000476925
10	rs11250736	1736783	T	G	0.000306137
10	rs11250739	1737244	C	A	0.000279973
10	rs12779596	1739627	T	C	6.74657e-06
10	rs2892394	1740278	C	A	-0.000415003
10	rs11250748	1744971	C	A	-0.00010468
10	rs6560762	1745254	G	A	-6.07809e-05
10	rs7905989	1745694	G	A	-0.000247484
10	rs4880914	1746219	A	G	-0.00065416
10	rs1909434	1747614	A	G	-5.70701e-05
10	rs10508215	1747749	A	G	-0.00012536
10	rs10903547	1750075	A	G	-3.10584e-05
10	rs7909125	1751657	G	A	0.0132698
10	rs11250754	1751842	A	G	7.557e-05
10	rs9702737	1753194	T	C	-0.000183741
10	rs12219445	1754055	C	T	0.000114647
10	rs4880535	1755177	T	G	3.66392e-05
10	rs12251808	1756420	T	C	0.000985851
10	rs11250757	1756440	A	G	-0.000311306
10	rs12253635	1757007	T	C	0.000219857
10	rs7476614	1758621	G	A	0.000177595
10	rs4561123	1758815	G	T	-0.00029218
10	rs866987	1758915	C	A	0.000655525
10	rs1874989	1759201	C	T	-4.3541e-05
10	rs17294110	1760190	G	A	8.41865e-05
10	rs7900140	1763825	A	G	0.000526567
10	rs7921712	1764966	A	G	0.000398729
10	rs7907903	1765025	G	T	0.000249556
10	rs4880916	1771798	A	G	0.000172969
10	rs1316273	1774564	A	G	7.12389e-05
10	rs884862	1775708	C	T	2.86629e-05
10	rs3750683	1779498	C	T	8.01143e-05
10	rs6560767	1784653	T	C	7.0987e-05
10	rs11250769	1785731	G	T	0.000113358
10	rs4471348	1791836	A	G	0.000338447
10	rs997934	1795194	T	C	-0.000202258
10	rs6560768	1799598	C	A	-6.62633e-05
10	rs4442466	1803525	C	T	0.000126337
10	rs7095591	1805990	T	C	0.000310797
10	rs4076747	1830815	C	A	3.00254e-05
10	rs4627005	1830917	G	A	8.74065e-05
10	rs17156936	1831369	A	G	-0.000193766
10	rs4457675	1831930	C	T	-0.000208404
10	rs11250787	1831994	C	T	0.000216266
10	rs3890753	1838096	G	A	0.000296211
10	rs4880919	1838343	A	G	0.000877077
10	rs7475202	1840995	C	T	1.17373e-05
10	rs11250792	1841344	A	G	-8.86513e-05
10	rs4367871	1845059	C	T	-0.00024536
10	rs7070304	1847006	A	G	0.000252355
10	rs4880925	1848263	T	G	3.33564e-05
10	rs17157011	1852791	T	C	0.000329588
10	rs12570407	1854773	T	C	0.000732989
10	rs10903564	1863720	G	A	0.00046747
10	rs11250811	1866108	A	C	-7.31641e-05
10	rs4880930	1870359	G	A	2.93006e-05
10	rs6560772	1872726	G	A	0.00135141
10	rs7912438	1874354	T	C	-0.000216748
10	rs11250815	1875945	A	G	0.000585831
10	rs7904909	1882338	T	C	-0.000186705
10	rs11250825	1890245	A	G	0.000213506
10	rs6560779	1891174	A	G	0.000410018
10	rs10903566	1893149	C	A	-0.000232649
10	rs10903569	1897722	G	A	-0.000417406
10	rs11250832	1898716	T	C	-0.00120905
10	rs7085399	1901079	A	G	-0.000319626
10	rs7080557	1907280	A	G	-0.000881837
10	rs4298832	1912338	A	C	-0.000814125
10	rs4880540	1913123	A	G	-0.000260279
10	rs10903582	1913345	T	C	-0.000784083
10	rs11250865	1913841	C	T	-0.000204186
10	rs11250870	1918480	G	A	-0.000589035
10	rs17222168	1921146	G	A	0.000529423
10	rs7073281	1923792	T	G	-0.000695881
10	rs11250880	1926697	T	C	0.00165451
10	rs12259059	1931476	G	T	0.0011926
10	rs12354635	1934824	A	G	-0.00116428
10	rs7067990	1942800	C	T	-0.000535354
10	rs10751821	1944907	A	G	-0.000923638
10	rs10903593	1945296	T	C	-4.61081e-05
10	rs10794799	1945387	C	T	-7.4847e-05
10	rs10794801	1948064	G	A	-0.000282096
10	rs17222231	1953471	G	A	0.000322105
10	rs11250911	1957364	A	G	0.000498126
10	rs12413921	1958188	C	T	9.50028e-05
10	rs10903595	1959231	C	T	-0.000736167
10	rs1414126	1961298	T	G	-6.68055e-05
10	rs7923586	1962477	G	A	6.3734e-05
10	rs11592109	1963068	T	C	0.000248206
10	rs7917256	1963407	T	G	0.00013341
10	rs10751824	1969373	G	A	0.00034485
10	rs7909259	1969555	A	G	-4.19446e-05
10	rs10794806	1970892	G	A	0.000389465
10	rs12220734	1975035	C	A	-0.00274166
10	rs10903599	1975142	G	T	-0.000312001
10	rs10903601	1975754	T	C	-0.000685991
10	rs915265	1976399	G	A	-0.000747768
10	rs915267	1976876	G	A	4.48284e-05
10	rs11250933	1977041	T	C	-0.000139243
10	rs7079003	1977135	A	G	-0.000316204
10	rs11250935	1977686	T	G	0.000635236
10	rs12765700	1978262	T	C	-0.000124224
10	rs12775018	1981679	T	C	0.000429866
10	rs10903603	1981965	G	T	-1.8808e-05
10	rs7100162	1982527	C	T	1.04766e-05
10	rs12762467	1983341	A	G	-0.000163385
10	rs7912903	1984760	T	C	-0.000720952
10	rs11250944	1985515	G	T	-0.000163334
10	rs7073023	1988598	A	G	0.00131065
10	rs11595740	1992646	T	G	-0.00105763
10	rs11250954	1993586	T	G	-0.000228279
10	rs12414918	1994126	A	G	-0.000185473
10	rs11250955	1994789	G	A	-0.000965237
10	rs12415378	1995891	A	G	2.34706e-05
10	rs17294368	1997959	G	A	0.000145997
10	rs11250964	2005553	G	A	0.000140622
10	rs7895688	2005963	T	G	-0.00104375
10	rs7919602	2006209	G	T	-0.000184175
10	rs12218258	2008013	A	G	-0.000997089
10	rs11250965	2008811	A	C	-0.000727115
10	rs11250967	2009368	A	G	-7.49058e-05
10	rs6560783	2011233	T	G	0.000195812
10	rs3763685	2015854	C	A	-0.000201616
10	rs7903154	2019437	T	C	-0.00407716
10	rs1335314	2021054	T	C	0.000655096
10	rs11250972	2022323	T	C	0.000264713
10	rs10508220	2024591	T	C	0.000216554
10	rs1010571	2026408	C	T	-0.000133689
10	rs10794816	2027281	G	A	-4.42305e-05
10	rs7915592	2027751	C	T	-0.000495116
10	rs10794818	2029945	A	G	-0.000331983
10	rs10903618	2029994	T	C	-0.000123524
10	rs10751831	2031896	G	T	-0.000186303
10	rs1414129	2042174	C	T	-0.000155226
10	rs1414128	2045821	C	T	1.30492e-05
10	rs11591721	2047386	A	C	-0.000469129
10	rs10794825	2048903	A	G	-3.6445e-05
10	rs11250988	2049668	T	C	-0.000303946
10	rs6560784	2050279	G	A	-0.000155903
10	rs6560785	2051048	T	C	-0.000116879
10	rs1414125	2055591	A	C	-0.000414519
10	rs12260734	2057048	T	C	-9.93685e-05
10	rs6560787	2061961	A	G	-0.000276038
10	rs4880548	2063060	G	A	5.18515e-05
10	rs7091573	2063806	C	T	-3.33073e-05
10	rs7073333	2064203	A	G	-0.000613495
10	rs12220122	2065094	T	C	0.00030529
10	rs6560789	2066238	T	C	0.000203045
10	rs11250995	2067523	G	A	-0.000215299
10	rs17234214	2069021	T	C	-0.000427964
10	rs7921627	2070008	T	C	-6.24596e-05
10	rs17808220	2072663	C	A	1.44403e-05
10	rs10430746	2073711	T	C	0.000175995
10	rs10430747	2073927	G	A	-0.000196441
10	rs4880956	2076253	C	T	-0.000115329
10	rs4880959	2078596	A	G	0.000184827
10	rs7083890	2080204	C	A	-0.00011635
10	rs7099247	2080271	T	G	-0.000157818
10	rs11251010	2080342	C	T	-0.000731534
10	rs10903636	2081226	T	G	-0.000321361
10	rs12250820	2081463	C	A	-0.000143093
10	rs17808539	2082702	G	A	9.57323e-05
10	rs10903638	2082769	T	C	-0.000715213
10	rs1335310	2084135	A	G	0.000133091
10	rs870041	2085671	T	C	-0.000845298
10	rs10794839	2086923	A	G	0.000155552
10	rs11251015	2087246	G	A	0.00011706
10	rs10903646	2087959	G	A	-0.000200611
10	rs10903647	2088393	T	C	1.562e-05
10	rs10794843	2089841	A	C	-0.000283259
10	rs10903651	2089982	G	A	-0.000179466
10	rs7913242	2090551	T	C	-8.5323e-05
10	rs17157564	2091021	A	G	0.00208105
10	rs12266113	2093110	C	T	-0.000321364
10	rs7895736	2093997	T	C	-0.000970791
10	rs11251021	2094235	T	C	0.000315028
10	rs945255	2095116	A	G	9.25625e-05
10	rs7920017	2095430	G	A	0.000102679
10	rs7923330	2095466	C	T	1.96331e-05
10	rs17235747	2095580	C	A	0.000252346
10	rs11251024	2095726	G	A	9.20331e-05
10	rs1999692	2096399	A	G	0.000282637
10	rs7902045	2098466	C	A	0.00012222
10	rs7085405	2099227	C	T	0.000578993
10	rs4880970	2101561	C	T	0.0012885
10	rs4880550	2101863	T	C	7.27024e-05
10	rs4342949	2104199	C	T	0.00120588
10	rs10794844	2108182	C	A	-4.69709e-05
10	rs10794847	2109625	A	C	0.000933563
10	rs7908959	2110955	A	G	0.00111468
10	rs7895097	2111030	A	G	0.000795458
10	rs11251044	2112174	T	C	-0.00297748
10	rs964291	2117537	T	C	0.000461716
10	rs7923187	2125479	T	C	0.00037592
10	rs7096214	2134606	A	G	-0.000223644
10	rs17157634	2140808	T	C	-0.000564158
10	rs11251057	2143308	C	T	0.000188704
10	rs10903673	2148963	G	T	0.000216072
10	rs10508221	2149120	A	G	-7.78387e-05
10	rs4880974	2154212	T	C	9.14881e-05
10	rs11251062	2154917	G	A	0.00127449
10	rs7922523	2155052	T	C	-6.17077e-05
10	rs11251066	2159058	T	C	7.36402e-05
10	rs11251067	2159967	T	C	0.000493463
10	rs1412914	2165774	T	C	-0.000586966
10	rs11592097	2176806	A	C	6.28548e-05
10	rs1333199	2185200	G	T	0.00035609
10	rs7088792	2185839	A	G	0.0012229
10	rs17238839	2186900	A	G	0.000456508
10	rs7085369	2187043	T	C	-0.00024987
10	rs7086690	2187995	C	T	-5.43859e-05
10	rs10159898	2188486	T	C	0.000410751
10	rs7068690	2188538	A	G	-0.00013306
10	rs12769468	2188816	G	A	-0.000603141
10	rs12268123	2189064	T	C	-0.000170635
10	rs12780291	2189155	C	T	-0.000376312
10	rs7095667	2189585	C	T	0.000171482
10	rs7074107	2189971	A	G	-5.17972e-06
10	rs10903684	2190850	T	G	-0.000226446
10	rs1930656	2191007	T	C	9.51514e-05
10	rs17157767	2191227	C	T	-0.000150807
10	rs17157772	2191783	C	T	0.000589978
10	rs17817879	2192149	G	A	-0.000622935
10	rs6560802	2195461	A	G	0.000243496
10	rs12570606	2199165	C	T	0.00010058
10	rs10508223	2200068	C	T	-1.11506e-06
10	rs10903687	2200592	A	G	0.000276554
10	rs10508224	2200634	A	G	0.000231344
10	rs7068946	2202095	A	G	-4.20209e-06
10	rs4145044	2205113	C	T	0.0011148
10	rs10794870	2205948	A	G	-5.9062e-05
10	rs1333201	2208519	T	C	0.000641565
10	rs1475704	2213781	C	T	-4.8593e-05
10	rs10444197	2215931	A	G	-0.000125013
10	rs12761870	2217847	T	C	-5.85952e-05
10	rs12781711	2219930	C	T	-3.75295e-05
10	rs12413933	2222546	T	C	0.000100145
10	rs11251084	2226082	A	G	-3.11125e-05
10	rs11251086	2233638	G	A	0.000206237
10	rs2151358	2241511	G	A	3.40462e-05
10	rs1412915	2249005	C	T	-0.000172591
10	rs11251091	2249853	T	C	-0.000513515
10	rs11251092	2250307	T	C	-0.000326081
10	rs11251093	2250556	A	G	7.34018e-05
10	rs11251096	2252327	A	G	0.000657895
10	rs6560804	2256239	G	A	5.09059e-05
10	rs10903698	2256452	A	C	-1.60272e-05
10	rs1000416	2256731	T	C	0.000221656
10	rs11592542	2258513	C	A	-0.000212396
10	rs914817	2260774	T	C	0.000135711
10	rs17157889	2265880	C	T	0.000378764
10	rs10903700	2265952	C	T	0.000366488
10	rs10903702	2267433	C	T	0.000244928
10	rs11251104	2268160	T	C	0.000497208
10	rs11251105	2268262	G	T	-0.000496885
10	rs10903704	2269665	C	T	0.000106642
10	rs2014892	2281519	C	T	-0.000236029
10	rs7914519	2286053	A	G	-7.43237e-06
10	rs7915509	2286078	T	C	-0.00130327
10	rs7916063	2286495	C	A	-0.000303433
10	rs12359244	2287367	G	T	6.66755e-05
10	rs1547290	2287865	C	T	-0.00029187
10	rs17819557	2290244	T	C	-7.61779e-05
10	rs1041598	2290492	C	A	-0.000262757
10	rs11817443	2291522	C	T	0.00109994
10	rs2065528	2291574	G	A	-7.6655e-05
10	rs2065527	2291632	G	T	-9.40233e-05
10	rs10903714	2292684	T	C	-0.00058838
10	rs11251116	2292862	A	C	-0.000159587
10	rs11251118	2294528	C	T	-3.94044e-05
10	rs10903715	2294754	A	G	0.000648087
10	rs10903717	2296183	T	C	9.90815e-05
10	rs7909838	2297365	A	C	0.000221704
10	rs7919805	2301039	C	A	0.00022448
10	rs7087032	2306308	C	A	0.000297684
10	rs1926038	2317343	A	G	0.000487202
10	rs12243279	2319476	T	G	0.000101799
10	rs6560806	2321752	T	C	0.000233571
10	rs10751863	2322871	T	C	0.00032849
10	rs2148201	2323505	A	G	3.88003e-05
10	rs10903729	2324132	A	G	0.000225565
10	rs2148202	2326416	T	C	0.000792057
10	rs11251139	2328469	T	G	0.000389989
10	rs2104473	2330989	A	G	0.000106781
10	rs2025685	2331425	C	T	0.000108912
10	rs10903735	2332465	T	C	-9.5129e-05
10	rs12256419	2336035	A	G	-0.00464598
10	rs7904173	2338795	T	C	0.000381025
10	rs7919956	2340038	T	C	1.92297e-05
10	rs10508226	2341722	T	C	-0.000403303
10	rs11251149	2341947	C	A	-0.00230857
10	rs11251150	2342262	T	G	8.17558e-05
10	rs12412405	2343764	T	C	-0.000192531
10	rs768628	2351833	C	T	0.000780627
10	rs11251155	2355317	C	T	0.000850351
10	rs7093387	2355384	A	G	0.000522948
10	rs1570953	2357121	C	T	7.89477e-05
10	rs17243233	2358911	A	G	-0.000102412
10	rs11251158	2361308	A	G	-0.000534802
10	rs11251161	2363481	A	G	0.00190608
10	rs7099701	2363832	A	C	-0.00478766
10	rs7089055	2368260	C	A	0.000199538
10	rs11812300	2372307	C	A	0.000197496
10	rs11817977	2372335	T	C	-0.000115768
10	rs7087615	2373295	T	C	-0.000205138
10	rs17832702	2374315	T	C	0.000187159
10	rs17158158	2374890	T	C	-0.000278448
10	rs11251170	2375069	T	G	-0.000312425
10	rs10903743	2375506	G	A	9.09492e-05
10	rs1540996	2376937	T	C	0.000754517
10	rs12251822	2377838	G	A	-0.000196373
10	rs6560813	2378183	A	G	-0.00081983
10	rs7095513	2378501	A	G	4.21282e-05
10	rs10508227	2383461	C	A	-0.00116129
10	rs10444195	2383782	A	C	0.000186449
10	rs17833073	2384613	A	G	-0.000145423
10	rs11251185	2386983	A	G	-9.68203e-05
10	rs12779267	2387282	A	G	0.000268616
10	rs4506560	2387307	C	A	0.000168083
10	rs12780579	2387895	A	G	0.00102614
10	rs12764167	2390581	A	G	0.000333729
10	rs10508229	2391642	C	T	-0.000275691
10	rs11819081	2392189	A	G	0.000137255
10	rs11251187	2392242	C	A	-0.0011445
10	rs10508230	2393152	T	C	-0.000160533
10	rs17158178	2393384	G	A	-5.87647e-05
10	rs12411602	2394016	A	G	-0.000441555
10	rs4611129	2394389	C	T	-0.000123193
10	rs17158208	2395177	T	G	0.000104124
10	rs7088654	2398765	A	G	0.000170377
10	rs11813772	2404079	C	T	-0.00038239
10	rs17245311	2404365	G	A	-4.57637e-05
10	rs1325999	2411034	G	A	0.000364695
10	rs12416348	2417102	T	G	0.000572623
10	rs12772107	2421536	T	C	2.70414e-05
10	rs12571964	2424556	T	C	-0.000503592
10	rs17158233	2427843	A	G	-0.000671569
10	rs10903756	2436043	G	A	0.000658835
10	rs17158243	2437962	T	C	3.96501e-05
10	rs826478	2439441	A	G	-0.000922925
10	rs826479	2439846	T	C	-0.000888146
10	rs10794907	2440084	C	T	0.000268148
10	rs1886950	2440211	A	G	-0.000756051
10	rs7069544	2445563	G	A	-0.000388477
10	rs2765695	2447161	T	C	-0.000598075
10	rs2638449	2447411	C	T	-0.000108764
10	rs2765690	2449259	A	G	-2.13167e-05
10	rs12769875	2450019	C	T	-8.58583e-05
10	rs2765689	2450237	T	C	-0.000740991
10	rs826498	2453789	A	C	-0.00112773
10	rs11251231	2454195	A	G	1.80831e-05
10	rs7070243	2460241	C	T	0.000170095
10	rs10903762	2461205	T	C	-0.000226495
10	rs4880562	2463585	G	A	-0.000205335
10	rs7097362	2463955	A	G	-3.93062e-05
10	rs12785032	2463990	T	C	-0.000447613
10	rs7906049	2467249	A	G	0.000323092
10	rs17247535	2467481	A	G	0.000253779
10	rs11251234	2468358	C	T	0.000966733
10	rs10903763	2468408	A	G	0.000943055
10	rs10751873	2469378	C	T	0.00031218
10	rs11251237	2472145	C	T	-7.64515e-05
10	rs11251240	2476773	C	T	4.07884e-05
10	rs12780201	2480445	G	A	-0.00015917
10	rs2029602	2480963	T	C	-0.000861123
10	rs10751876	2481488	T	C	5.03309e-05
10	rs7900071	2483585	T	C	0.00010674
10	rs7910547	2488754	C	T	-8.58516e-05
10	rs7090973	2489486	G	T	-7.0167e-05
10	rs11251245	2490169	C	A	-0.00026391
10	rs6560821	2493744	T	C	-6.4188e-05
10	rs12265744	2494461	C	T	-0.000166725
10	rs17158368	2500330	A	G	-0.000590374
10	rs11251257	2503394	T	G	-0.000132786
10	rs17158371	2509159	T	C	0.0001008
10	rs4880566	2511284	C	T	-0.000451901
10	rs12768012	2512174	T	C	-0.000288156
10	rs2452213	2512919	A	G	3.60428e-05
10	rs2458707	2521597	G	T	0.000483068
10	rs9423540	2524045	C	A	0.000574174
10	rs2452209	2527236	A	C	6.56535e-05
10	rs2046948	2527615	C	T	-7.15162e-06
10	rs2046949	2528527	T	C	-4.30455e-06
10	rs9419445	2529326	C	T	0.000395037
10	rs2452204	2532669	T	C	-0.000336797
10	rs2452200	2536538	T	C	-0.000931209
10	rs2452199	2537042	A	G	-0.00102722
10	rs10903783	2540623	C	T	-0.00268722
10	rs2458706	2541270	T	C	0.00119121
10	rs17177195	2541409	C	T	0.00011844
10	rs10903784	2541943	T	G	-0.00267771
10	rs9329290	2542751	G	T	-0.00562337
10	rs9423457	2548174	T	C	-9.02215e-05
10	rs2458696	2548914	A	G	0.000552471
10	rs1492184	2549436	C	T	-7.4254e-05
10	rs9423671	2553108	G	A	0.00107361
10	rs9329295	2554313	T	C	0.00181407
10	rs9329298	2557531	A	G	0.00180055
10	rs1388722	2559338	G	A	-0.000483966
10	rs1472135	2562642	C	T	-0.00538411
10	rs1472138	2562836	T	C	0.000345902
10	rs2388097	2566085	C	T	-9.87189e-05
10	rs12416281	2571734	G	A	0.000374114
10	rs10903794	2571838	T	C	-0.000280455
10	rs11251309	2572140	T	C	8.61599e-05
10	rs11251320	2573796	G	A	-0.000219465
10	rs11251322	2573937	T	G	0.000462151
10	rs17158495	2577639	C	T	-0.000365388
10	rs11251328	2580216	T	C	-6.65172e-05
10	rs11251340	2582995	A	G	0.000160302
10	rs11251343	2583581	C	T	0.000223432
10	rs2388257	2584073	T	C	-0.000168353
10	rs11251347	2585456	C	T	-0.000110513
10	rs11251348	2585627	C	T	4.24686e-05
10	rs10508237	2589776	G	A	0.000523598
10	rs7093049	2593077	G	A	0.000173724
10	rs2388266	2595038	G	A	-0.000253736
10	rs10794921	2595553	T	C	5.79144e-05
10	rs4420173	2601820	T	C	0.000183154
10	rs17179961	2605786	G	A	6.50432e-05
10	rs11251367	2607655	T	C	-0.000465326
10	rs17158651	2610176	A	G	-0.00160226
10	rs2892473	2619547	T	G	4.76732e-06
10	rs11251373	2621379	G	A	-0.000760038
10	rs11251374	2621756	G	A	-0.000517414
10	rs11251377	2625209	C	T	-0.00159654
10	rs7085508	2631518	T	C	-0.000133873
10	rs11251389	2634260	T	C	-0.00129781
10	rs17155640	2636063	T	C	0.000541534
10	rs2388384	2649957	C	A	0.00105968
10	rs7081466	2654462	C	A	0.000400022
10	rs11251400	2657127	A	G	-8.73597e-05
10	rs6601797	2661196	A	G	3.24465e-05
10	rs2388391	2671265	C	T	0.000220775
10	rs17158714	2672202	A	G	0.00202673
10	rs2388392	2674678	C	T	-0.00166955
10	rs12221422	2676345	T	C	0.000509063
10	rs7073016	2677411	G	A	0.000222882
10	rs7915957	2678825	A	G	0.000731467
10	rs7900654	2679240	T	C	0.000161666
10	rs9971092	2680853	C	T	-7.60282e-05
10	rs17158735	2681064	T	C	0.000261468
10	rs12413601	2684075	G	A	-6.09638e-05
10	rs10508239	2686476	G	A	0.000269345
10	rs7074375	2691576	T	C	-3.38109e-05
10	rs7079384	2692656	T	C	0.000478306
10	rs11251416	2699914	T	C	-4.62421e-05
10	rs1413759	2701181	A	G	0.00023432
10	rs11592860	2702805	A	G	-0.000723518
10	rs7072489	2704059	C	T	0.000349636
10	rs1537613	2706013	G	A	-0.000188116
10	rs7072084	2706717	T	C	-0.000238051
10	rs7893477	2711041	G	A	-0.00126254
10	rs17158795	2714278	T	C	0.000115693
10	rs11597478	2715418	A	G	-0.000745654
10	rs17182415	2715700	A	G	-0.000687959
10	rs11594872	2723241	T	C	-0.000726801
10	rs17182743	2723493	A	G	2.86793e-05
10	rs12269274	2724048	A	G	0.000236251
10	rs11251434	2729235	A	G	-0.000126519
10	rs10508240	2729953	A	G	0.000115556
10	rs7074424	2730150	A	G	-0.000191114
10	rs10794934	2730631	A	G	-7.88936e-05
10	rs11817995	2733495	T	C	5.17253e-05
10	rs17274849	2738294	G	T	-0.000205042
10	rs11251436	2738665	C	T	2.55557e-05
10	rs6601863	2739606	T	C	-0.000158174
10	rs7920763	2740608	A	G	9.74526e-05
10	rs7893911	2740918	T	G	0.000202249
10	rs12414084	2742172	A	G	-0.000377483
10	rs2050343	2743897	G	A	3.63799e-05
10	rs2050342	2744009	T	C	-8.6102e-05
10	rs11592580	2744038	T	C	4.91129e-05
10	rs17158861	2746093	C	T	6.99676e-05
10	rs17158867	2746308	T	C	-0.000386659
10	rs10903846	2746750	C	T	-0.000188442
10	rs1556634	2746959	G	A	0.000236112
10	rs1556633	2747013	G	A	-3.63223e-05
10	rs1556632	2747193	G	A	-0.00025689
10	rs2065682	2747283	T	G	0.000866064
10	rs12763319	2748771	C	T	-0.000160675
10	rs7909413	2749234	C	T	-1.11843e-05
10	rs11251440	2749491	C	T	0.00010125
10	rs12219610	2751062	C	T	0.000748538
10	rs1931865	2753676	G	A	-8.37944e-05
10	rs7904477	2754463	G	A	-0.000645155
10	rs1004641	2754671	A	C	0.00015727
10	rs10903851	2757108	C	T	0.000231316
10	rs11251447	2757337	G	A	-0.000505452
10	rs11593477	2758071	A	G	-0.000170435
10	rs11251458	2761708	C	T	9.88761e-05
10	rs1413764	2761819	G	A	0.000325581
10	rs11596779	2762003	C	T	0.0026148
10	rs1889507	2762427	T	C	-0.000233038
10	rs11251469	2766921	G	A	8.04571e-06
10	rs11251471	2768530	G	A	0.000419948
10	rs2388394	2769716	C	T	-0.00114981
10	rs11251473	2770582	T	C	-0.000208838
10	rs11251475	2773039	T	G	-0.000189447
10	rs7914704	2774367	G	A	-0.000393854
10	rs11251480	2779797	T	C	-4.76548e-05
10	rs7904050	2780603	T	C	0.000369426
10	rs17158961	2780813	T	C	-0.000133289
10	rs17158966	2780877	G	A	0.00121093
10	rs11599371	2781027	T	C	9.29004e-05
10	rs1556638	2781282	T	C	0.00125743
10	rs11251481	2781386	C	T	0.000505563
10	rs1106272	2782045	A	G	-0.000739918
10	rs7922357	2782179	G	T	0.0018093
10	rs17158994	2782359	A	G	0.00153789
10	rs7922626	2782413	G	T	0.000201446
10	rs1537615	2782741	T	C	-0.000365836
10	rs1537616	2782787	G	T	-0.000524292
10	rs7093433	2783225	T	C	-0.000132793
10	rs7093443	2783249	T	C	0.000773851
10	rs7070602	2783324	C	T	0.000431429
10	rs12357850	2786447	G	A	0.00043928
10	rs11251489	2787865	G	A	-9.46823e-05
10	rs11251491	2794762	C	T	0.000307174
10	rs7902082	2795366	T	G	-0.000109387
10	rs11251494	2800027	G	T	-0.000125499
10	rs4881023	2800696	G	A	0.000221056
10	rs2152001	2804109	A	G	-6.93149e-05
10	rs2065683	2804898	T	G	0.000164589
10	rs2184413	2804997	A	G	-0.000361592
10	rs2065685	2805185	C	T	6.05556e-05
10	rs2184412	2805409	A	G	-0.000168714
10	rs1108028	2808756	A	G	-0.000827593
10	rs7095226	2809279	G	T	0.00022984
10	rs11251502	2810427	G	T	0.00155843
10	rs7895748	2817535	A	C	-6.78699e-05
10	rs7898310	2819460	T	C	0.00116886
10	rs7908533	2819554	C	T	-5.41158e-05
10	rs7921348	2820234	G	A	-7.74927e-05
10	rs7915938	2823407	A	C	-0.00034267
10	rs11594792	2823801	A	C	0.00181861
10	rs9943312	2826548	A	G	-0.000288401
10	rs11251508	2828596	T	C	-0.000121794
10	rs11251509	2828634	G	A	-0.000731998
10	rs10736960	2831743	A	G	0.000241208
10	rs945141	2835293	A	C	-0.00059723
10	rs1889504	2835603	T	C	0.000320078
10	rs1577249	2836854	G	A	0.00288073
10	rs4311958	2838128	T	C	0.000227963
10	rs1577253	2839343	C	T	0.00109947
10	rs1591313	2840150	T	C	9.42307e-05
10	rs12356656	2840785	A	G	-0.000660421
10	rs1999647	2842782	T	C	0.000157953
10	rs4132076	2845542	G	T	0.000508718
10	rs2388507	2848009	A	G	0.00139272
10	rs10794947	2854697	C	T	9.23631e-05
10	rs10903874	2863045	C	T	-2.63563e-05
10	rs4881029	2863659	G	T	0.00014431
10	rs7080882	2864447	G	A	-0.000211349
10	rs10794949	2865170	G	A	-0.000253446
10	rs1931864	2869001	C	A	-0.000529569
10	rs10736962	2869096	G	A	-0.000125659
10	rs7098771	2876202	A	G	6.04e-05
10	rs11251532	2877311	C	T	-0.00024736
10	rs11593983	2877503	C	T	0.00104514
10	rs11818509	2880009	T	C	0.000250144
10	rs12220754	2880121	A	C	-0.000111701
10	rs10903880	2881331	C	T	-0.000197974
10	rs7911151	2882338	T	C	-0.000418676
10	rs10903883	2886808	C	T	6.89929e-05
10	rs7910162	2887594	T	C	-8.58712e-05
10	rs4436465	2887947	C	A	-0.000364893
10	rs4459189	2888042	A	G	-5.62199e-05
10	rs1909692	2891279	A	G	5.01259e-05
10	rs6601988	2901165	C	T	-0.000214476
10	rs6601989	2901320	T	C	2.92284e-05
10	rs17280619	2909457	A	G	0.000739591
10	rs1909690	2910624	T	C	0.000238113
10	rs10751895	2912898	C	T	9.50736e-05
10	rs11251554	2914486	T	G	0.000518889
10	rs4370836	2914753	C	A	-0.000170185
10	rs7906872	2917342	T	G	-0.000215108
10	rs7097439	2922766	C	T	0.00020435
10	rs7918187	2929751	T	C	0.000109101
10	rs10794964	2933230	G	A	-0.000637643
10	rs4242741	2933969	T	C	0.000945338
10	rs10794968	2939241	C	A	0.000129855
10	rs11598573	2940562	A	C	1.91887e-05
10	rs17281225	2943710	A	G	0.000163931
10	rs10508243	2944715	A	G	-5.06465e-06
10	rs11251562	2946169	T	C	-0.000302002
10	rs10794969	2952837	A	G	0.000193297
10	rs7091014	2957286	G	A	-1.0886e-05
10	rs11251566	2959731	A	G	0.000315456
10	rs10751898	2960317	T	C	3.90457e-05
10	rs11251567	2961101	G	A	-7.95201e-05
10	rs7904324	2964727	A	G	7.50455e-05
10	rs7084464	2965692	G	A	-8.51597e-05
10	rs7098080	2965865	C	A	-0.000197397
10	rs1909682	2966188	A	G	0.000139857
10	rs1909684	2966418	A	G	0.000371322
10	rs1574317	2967402	G	A	0.00045388
10	rs11251569	2967419	A	C	-0.000311841
10	rs11251570	2967536	A	G	-0.000148481
10	rs1574318	2967596	C	T	0.000488511
10	rs11813223	2967660	A	G	0.000290877
10	rs1875167	2967899	T	C	0.000179962
10	rs1875172	2971227	G	T	-0.000120253
10	rs1875173	2971405	C	T	1.29126e-05
10	rs2454829	2972144	G	A	0.000205348
10	rs2936896	2972261	A	G	-0.000346328
10	rs3003514	2973425	G	A	0.000102718
10	rs3003518	2974824	G	T	-0.000200935
10	rs11251582	2976757	T	C	0.000485343
10	rs2502068	2977047	T	C	-9.19312e-05
10	rs7095637	2977379	C	T	-0.000284843
10	rs7073091	2978321	A	G	-0.000105143
10	rs11251583	2979537	A	G	4.94915e-05
10	rs2454824	2979826	T	C	-6.11916e-05
10	rs7087799	2981486	A	G	-0.000117796
10	rs7923826	2983047	C	T	-6.8986e-05
10	rs2454823	2983081	T	C	-2.19066e-05
10	rs17159312	2984991	T	C	-0.000254794
10	rs2454841	2986526	A	G	-0.000199955
10	rs4408225	2987064	C	T	-4.62628e-05
10	rs17281966	2987086	G	T	4.82781e-05
10	rs10794975	2988202	C	T	-8.2565e-05
10	rs7094170	2989555	T	C	-8.05171e-05
10	rs12220191	2989572	G	A	-0.000391609
10	rs11251594	2990190	C	T	-0.000334696
10	rs10903900	2990261	A	G	0.000536695
10	rs1909675	2990680	T	C	8.41642e-05
10	rs2454837	2991774	T	C	-1.57332e-05
10	rs2936891	2992399	A	G	-0.000195686
10	rs2454838	2992761	T	C	-0.000442081
10	rs11251597	2993334	C	T	-3.29739e-05
10	rs3003511	2995653	G	A	0.000487821
10	rs1875156	2996939	G	A	0.000226756
10	rs3003516	3004093	G	A	0.000147023
10	rs12769869	3004796	C	T	9.79338e-05
10	rs7080980	3009063	T	C	0.000235663
10	rs12357696	3013810	A	G	0.00385631
10	rs12357510	3016174	G	A	0.000809296
10	rs11251610	3016451	G	A	0.00090108
10	rs7069972	3019310	T	C	-6.95744e-05
10	rs10794978	3020453	G	A	-0.000654945
10	rs12784956	3021935	G	A	0.000246452
10	rs7358205	3024721	T	G	2.05358e-05
10	rs10903906	3030355	C	T	1.81463e-05
10	rs7920865	3034260	G	A	-0.000909562
10	rs11251626	3036318	G	A	-0.000297373
10	rs7073415	3040889	A	G	-0.000502318
10	rs10903911	3041749	C	T	-0.00105547
10	rs10903913	3042256	G	A	-0.000557577
10	rs10794983	3043018	G	T	-3.40593e-05
10	rs7914892	3045244	G	A	0.000235983
10	rs9664019	3049073	T	C	-0.000169481
10	rs11251635	3049561	C	T	-0.000134665
10	rs11251639	3051112	C	T	4.55008e-06
10	rs11251641	3051579	C	T	-0.000706952
10	rs7918385	3052170	G	T	-0.000515846
10	rs2279222	3052273	A	G	5.97831e-05
10	rs12771338	3052436	C	T	-0.000870073
10	rs11251645	3054495	G	A	-0.00129761
10	rs10794986	3055645	A	G	-8.00212e-05
10	rs10794988	3055699	C	T	0.000359772
10	rs7918185	3056011	A	G	0.000282284
10	rs7902402	3056044	T	C	0.000227624
10	rs12098591	3056078	T	C	-0.00160834
10	rs7088342	3058738	T	C	-0.000397935
10	rs7095234	3058952	G	A	-9.41062e-05
10	rs7904119	3059714	T	G	-0.00022438
10	rs7070854	3060901	G	A	-4.49589e-05
10	rs6602008	3062601	C	A	8.57603e-05
10	rs10794989	3067312	G	A	-0.000306022
10	rs7087749	3068685	T	C	-0.000173851
10	rs7080732	3069077	T	C	0.000686644
10	rs7081142	3069355	C	T	-0.000605748
10	rs7067978	3071547	C	T	0.000396567
10	rs6422398	3071566	A	G	0.000670852
10	rs6602012	3071763	A	G	0.00231757
10	rs7072632	3073036	A	C	0.00118692
10	rs4881060	3074289	T	G	-0.00020981
10	rs17135074	3075076	A	G	-0.000190532
10	rs11251654	3075772	A	G	-0.000449631
10	rs7096174	3075870	C	T	-8.43692e-05
10	rs11251656	3076977	A	G	-0.000348454
10	rs10903938	3077299	C	T	-0.000410192
10	rs10903939	3077464	G	T	-0.000119423
10	rs12242262	3079141	A	G	-2.1882e-05
10	rs12265069	3079252	G	A	-0.000590856
10	rs7089499	3083649	T	C	0.000280061
10	rs12360349	3086486	C	A	-0.00018329
10	rs6602020	3092050	A	C	-6.5216e-05
10	rs7893752	3094580	C	T	0.000178375
10	rs3829910	3095281	C	A	-0.000195713
10	rs10732921	3097212	T	C	-0.000107321
10	rs7091953	3099351	T	C	-0.000503866
10	rs17212411	3100437	T	C	0.0045944
10	rs11251693	3112621	G	A	8.49138e-05
10	rs17284739	3112709	G	A	0.00840011
10	rs10795000	3114994	G	A	0.00286278
10	rs882849	3123433	C	T	-1.12064e-05
10	rs11251702	3124319	A	G	0.00066932
10	rs11251710	3130773	T	C	9.92014e-05
10	rs7090199	3134681	T	C	0.000307108
10	rs7076989	3137472	G	A	4.28241e-05
10	rs2388595	3138009	T	C	-0.000373432
10	rs10903962	3138339	G	A	-0.000979604
10	rs12357621	3138558	T	C	2.0476e-05
10	rs17131897	3141086	T	C	0.0004556
10	rs11542777	3143667	T	C	0.000766376
10	rs2892550	3145541	G	T	0.00050334
10	rs4256893	3147192	A	G	-2.54412e-05
10	rs4271292	3147456	T	C	-0.000166295
10	rs2388569	3148116	T	C	-0.000258863
10	rs10903967	3149402	A	G	0.00017899
10	rs17212803	3150314	T	C	0.000481692
10	rs1132173	3150973	T	C	-0.00151173
10	rs10508245	3153888	T	G	9.08487e-05
10	rs2306299	3154267	A	G	0.000436416
10	rs2306302	3154461	A	G	-0.000284511
10	rs3816698	3155285	A	G	0.00029461
10	rs4881086	3155698	T	C	0.000807972
10	rs4881088	3155770	A	G	0.0010118
10	rs2388567	3156168	C	T	9.75321e-06
10	rs7916889	3158646	A	G	0.000165428
10	rs12257705	3160127	T	C	0.000581167
10	rs9423462	3160726	C	T	-0.00081554
10	rs4881098	3160847	G	A	-0.000254753
10	rs3829916	3161216	G	A	-0.000132295
10	rs9423464	3161253	A	G	0.000159172
10	rs10903970	3161474	T	C	0.000123067
10	rs6602026	3162423	G	A	0.000460573
10	rs3814590	3162525	T	C	-0.000409396
10	rs9423466	3162669	C	T	0.00125629
10	rs7096334	3163087	A	G	1.95724e-05
10	rs7082863	3163283	G	A	0.000484785
10	rs12268267	3165316	T	C	-7.94053e-05
10	rs9423479	3166345	A	G	-9.94838e-06
10	rs11591441	3166624	T	C	0.000733087
10	rs2306309	3167463	C	T	-0.000892478
10	rs6602032	3169771	G	A	-0.000258963
10	rs7080240	3169803	T	C	8.8806e-05
10	rs2279208	3171043	A	G	0.000402957
10	rs2279211	3171995	T	G	-0.000224509
10	rs1052333	3172121	T	C	0.000146904
10	rs4598574	3172229	A	G	8.70535e-05
10	rs4611105	3173364	A	G	-2.96874e-05
10	rs4880592	3173581	G	A	0.000150172
10	rs2306310	3176363	C	A	1.54112e-05
10	rs2306311	3176389	T	C	-7.57383e-05
10	rs9423490	3177320	C	T	-5.78548e-05
10	rs1053000	3178881	T	C	0.000184781
10	rs11251744	3179663	A	G	0.000263865
10	rs2306319	3179842	T	C	-0.000142063
10	rs12678	3180175	T	C	0.000453829
10	rs6901	3180227	T	C	-8.47613e-05
10	rs10175	3180298	T	C	0.000119758
10	rs2388559	3180343	G	A	0.000259547
10	rs2279216	3180951	A	G	0.000100015
10	rs2279217	3181003	A	G	-0.000136462
10	rs17849904	3181126	T	C	-0.000183259
10	rs2279220	3181282	G	A	0.000797058
10	rs9423702	3182686	A	C	-0.000411885
10	rs7094698	3183747	A	G	-0.000225036
10	rs7898695	3184507	A	G	-6.86824e-05
10	rs4881109	3185237	G	A	-0.00041617
10	rs3758631	3187924	T	C	6.03283e-05
10	rs3758630	3188071	T	G	-9.36256e-05
10	rs7924157	3189115	C	T	-0.000139602
10	rs3740607	3189380	C	T	-9.85556e-05
10	rs4881111	3190265	A	G	6.53704e-05
10	rs4881112	3190298	C	T	0.000277929
10	rs2291103	3190797	C	T	-8.26406e-05
10	rs4881113	3190853	G	T	-8.08822e-05
10	rs2388557	3191527	T	C	0.000307169
10	rs2388556	3191823	T	C	0.000475279
10	rs3765099	3197592	A	G	5.46005e-05
10	rs3814593	3201072	T	G	-0.000186795
10	rs3814594	3201097	T	C	-0.000255528
10	rs3814595	3201679	A	G	4.7385e-05
10	rs9423709	3202682	A	G	-8.87188e-05
10	rs7070745	3205745	C	T	-0.000292085
10	rs1127047	3208512	A	G	-0.00145156
10	rs10508249	3211780	C	T	0.000765356
10	rs17133560	3212425	G	T	-0.00113304
10	rs9423506	3218457	C	T	-0.000142219
10	rs9423508	3219171	T	C	0.000176889
10	rs6602036	3219794	A	G	-0.000190785
10	rs17131865	3230337	T	C	0.000267472
10	rs11816067	3240979	G	A	-0.00556588
10	rs4375352	3245325	T	C	-7.82381e-05
10	rs7906143	3245448	T	C	-0.0005162
10	rs7087863	3249638	A	G	0.000643519
10	rs2814906	3256587	T	C	0.000617461
10	rs7099179	3264590	C	T	-0.000109897
10	rs7075005	3264644	T	G	4.83004e-05
10	rs7088720	3264809	T	C	-1.71749e-05
10	rs2814918	3266295	T	C	-4.38814e-05
10	rs2281854	3269317	T	C	-0.000216107
10	rs12269271	3271675	T	C	-4.04985e-05
10	rs7084176	3273550	G	A	-2.64105e-05
10	rs10795014	3274756	T	C	-0.000266796
10	rs10903992	3275130	A	C	-0.000323267
10	rs3814600	3281354	G	A	-5.50568e-05
10	rs2764980	3284007	A	G	0.000183394
10	rs2814925	3284061	A	G	6.28272e-05
10	rs2764981	3285729	T	C	0.000155275
10	rs2764986	3286815	A	G	0.00038297
10	rs11251799	3287305	T	G	0.000262316
10	rs11251800	3288594	G	T	-3.24297e-05
10	rs2814930	3289771	G	A	3.28611e-05
10	rs10508250	3290142	T	C	0.00158903
10	rs11251803	3290827	A	G	0.00135109
10	rs10903998	3291933	C	T	-0.000123035
10	rs4881131	3295673	A	G	-0.000119647
10	rs11593966	3297282	G	A	0.000229921
10	rs912826	3303486	C	T	-0.000447625
10	rs4489652	3304955	A	G	1.91983e-05
10	rs12220117	3307294	C	T	-3.45065e-05
10	rs10904000	3307540	C	T	-0.00012001
10	rs11251813	3307885	A	G	0.000292282
10	rs7078918	3307920	C	T	0.000353127
10	rs2296462	3309328	T	C	0.000225255
10	rs2296463	3309482	A	G	0.000790625
10	rs2296465	3309647	G	A	0.000140328
10	rs12784859	3310378	G	A	-0.00023318
10	rs12766168	3310566	C	T	-5.53799e-05
10	rs11251818	3313145	T	C	0.000319835
10	rs9804298	3313456	T	C	-3.5475e-05
10	rs11251823	3316592	T	C	0.000405647
10	rs1009543	3319474	G	A	0.000942054
10	rs1570856	3319978	T	C	-1.82725e-05
10	rs912837	3320113	G	A	-0.000537736
10	rs2147939	3322307	C	A	6.16941e-05
10	rs12355652	3322365	A	G	-0.000256646
10	rs11251827	3323315	A	G	0.000355482
10	rs1325586	3323773	T	C	0.000203351
10	rs10904017	3327813	C	T	-8.84691e-05
10	rs17135001	3327931	A	C	-1.63328e-05
10	rs10904018	3330360	T	G	0.000500895
10	rs7070200	3330587	T	C	0.0002555
10	rs736052	3331318	G	A	0.000211633
10	rs17135017	3333530	A	G	-0.000235959
10	rs12766986	3335061	C	T	-0.000219733
10	rs17135046	3338089	T	C	-0.000922231
10	rs12256076	3339212	T	C	0.00022864
10	rs12764839	3339394	T	C	-0.000155148
10	rs4881147	3342774	T	C	0.00016102
10	rs4881151	3345509	A	C	0.000146599
10	rs10751919	3346457	G	A	-0.00056049
10	rs549676	3348124	C	T	-7.59996e-05
10	rs17219363	3352233	C	T	-8.28353e-07
10	rs1337382	3355303	T	G	-0.00135971
10	rs4881152	3355368	A	G	0.000726494
10	rs7075325	3359961	A	G	-0.000837151
10	rs737533	3363137	A	G	0.000132438
10	rs1807437	3363208	C	T	-0.000153708
10	rs10751920	3381474	C	T	-0.000147784
10	rs10795029	3383158	G	A	0.000252084
10	rs7895490	3384133	G	A	-0.00269669
10	rs722828	3389934	A	C	-0.00048683
10	rs1337381	3390320	C	T	-0.000221529
10	rs7069744	3390506	C	T	-0.000898566
10	rs1359526	3390982	A	G	-0.000270827
10	rs11251861	3397728	G	T	-0.0104049
10	rs7090790	3416737	G	A	0.000469838
10	rs7085371	3419952	A	G	0.00162956
10	rs10904029	3429289	T	G	0.000840958
10	rs7898173	3429328	A	G	9.49707e-07
10	rs10508254	3444489	A	G	-0.00470674
10	rs12415614	3484416	C	T	0.000142608
10	rs7920115	3484881	T	C	0.000209916
10	rs7067778	3485920	C	A	0.000422492
10	rs7068025	3490398	C	T	0.000123888
10	rs7894316	3490932	C	T	0.000124255
10	rs10795049	3493718	T	C	-0.000157681
10	rs10904044	3494097	T	C	0.000137954
10	rs17135269	3496426	T	C	0.000435083
10	rs4881173	3502282	A	G	-0.00075881
10	rs1964428	3505030	G	A	0.000195936
10	rs1036747	3506070	G	A	-0.000248065
10	rs4881177	3507739	T	G	-0.00108827
10	rs2053889	3509300	T	G	-8.45667e-05
10	rs11251910	3518880	A	G	-0.000735866
10	rs1543836	3518893	G	T	0.00157245
10	rs622898	3522302	A	G	-0.000125151
10	rs7088080	3523623	C	A	-0.000229716
10	rs10904048	3523872	C	T	2.31831e-05
10	rs1962663	3524893	T	G	-0.000307212
10	rs17313838	3524970	T	G	-0.000281199
10	rs17135292	3526096	A	G	-0.00114242
10	rs11251914	3526686	T	C	0.000579631
10	rs7099538	3527900	G	A	0.000219616
10	rs7095342	3530108	C	T	0.000109169
10	rs1070335	3531426	A	G	-0.000270489
10	rs694782	3533684	G	A	0.000445462
10	rs7074352	3538749	G	T	-0.000115206
10	rs7092929	3538794	A	C	-0.000190725
10	rs7097515	3539690	A	G	0.000297144
10	rs11251918	3545288	G	T	0.000155772
10	rs4880616	3549366	A	G	-0.000351384
10	rs12264969	3550613	C	T	0.000385143
10	rs10904052	3554020	T	G	-3.22078e-05
10	rs11598148	3554186	T	C	0.000289375
10	rs17135332	3555578	A	G	0.000468592
10	rs7905709	3557410	C	T	0.000123976
10	rs684240	3558799	A	G	-1.64356e-05
10	rs476079	3558971	G	A	-2.89963e-06
10	rs11594791	3559601	G	A	-0.000317943
10	rs645838	3560515	A	G	0.000898426
10	rs615019	3563318	T	C	0.000262862
10	rs11598081	3564591	T	C	2.29447e-05
10	rs7077666	3565316	G	A	0.000213239
10	rs2388790	3572522	G	A	0.000121747
10	rs11251934	3580801	C	T	-0.00200287
10	rs705478	3582348	T	C	0.000285037
10	rs9971129	3582543	T	C	0.000373826
10	rs715094	3584566	C	T	0.000248495
10	rs24401	3584829	G	A	6.43293e-05
10	rs11251936	3586090	C	T	-0.00117309
10	rs661019	3586581	G	A	-0.000190033
10	rs1890583	3590269	T	C	4.26371e-05
10	rs10795059	3592082	A	G	-7.96471e-05
10	rs7911947	3594187	A	G	0.000118069
10	rs10904056	3595235	T	C	-6.12419e-05
10	rs7914587	3597405	C	T	-0.000115403
10	rs7068219	3600741	G	A	0.000545943
10	rs11814314	3602371	C	T	-5.14858e-05
10	rs697430	3609194	T	C	0.000230787
10	rs17315959	3609546	G	A	0.000225643
10	rs705458	3611415	A	G	0.000255041
10	rs7077587	3614912	T	C	-9.32226e-05
10	rs12255997	3615831	T	C	-7.16732e-05
10	rs11251952	3623961	A	G	-0.000818617
10	rs7906888	3624116	G	A	8.49466e-05
10	rs10904059	3625494	A	G	0.000440377
10	rs6601737	3627483	T	C	0.000204449
10	rs11251954	3628517	A	G	-6.16854e-05
10	rs7918549	3630977	A	C	-0.000129207
10	rs17135436	3635369	A	G	0.00038207
10	rs17135438	3635518	G	T	-0.000205466
10	rs7901181	3642555	C	A	0.000879499
10	rs7909115	3643713	C	T	-0.000650307
10	rs17135445	3644678	A	G	-0.00192395
10	rs17135476	3649101	C	A	-0.00247798
10	rs10904060	3654200	G	A	-0.000126014
10	rs11251965	3657243	T	C	-0.000702795
10	rs11251966	3657262	G	A	-0.000603502
10	rs11251968	3658059	T	C	-0.000454242
10	rs705468	3658434	A	G	-0.000111618
10	rs7908207	3658707	A	G	0.000689323
10	rs11251970	3659791	G	A	-0.00057387
10	rs7070269	3662635	T	C	-0.000189511
10	rs11599237	3666716	A	C	0.000202639
10	rs705471	3667726	G	A	0.000260594
10	rs11251979	3673153	T	C	4.68263e-05
10	rs1361329	3674474	G	A	-0.000161085
10	rs2275413	3680436	A	G	-0.000268082
10	rs7098140	3682002	C	T	-0.000728058
10	rs12260361	3684016	G	A	-5.57582e-05
10	rs7921150	3684328	A	G	0.000351754
10	rs4880619	3686485	C	T	6.45574e-05
10	rs10904063	3689257	G	A	0.000371192
10	rs12573672	3690181	A	G	0.000185055
10	rs11251992	3690408	A	C	1.98341e-05
10	rs3943151	3691963	G	T	4.19784e-05
10	rs2129441	3692191	A	C	0.000139055
10	rs7895754	3692923	T	C	-0.000160366
10	rs11251995	3695386	T	C	4.85169e-05
10	rs7098197	3696983	T	C	0.00090781
10	rs11251998	3697104	C	T	6.38865e-05
10	rs10904068	3699620	G	A	-0.00019907
10	rs10508257	3699729	A	G	0.000239084
10	rs12412149	3701654	C	A	-0.000649152
10	rs6601742	3703206	A	G	-0.000278813
10	rs10904072	3708765	T	C	0.000407283
10	rs7071534	3708798	G	A	0.000439372
10	rs4503427	3708876	T	C	0.000117873
10	rs12219804	3710626	A	G	-0.000127079
10	rs10508258	3711122	T	G	-2.70684e-06
10	rs10508259	3711459	A	C	0.000375082
10	rs11252020	3723609	T	G	0.00112563
10	rs11252021	3723698	A	G	0.000216961
10	rs12412703	3724611	A	G	0.000982165
10	rs873207	3724752	C	T	-0.000107752
10	rs2388852	3726391	G	A	0.000746157
10	rs11252026	3728834	T	C	0.00134249
10	rs4465277	3729242	T	C	0.000665009
10	rs10795064	3730051	G	A	3.09632e-05
10	rs11252034	3732975	A	G	0.000956613
10	rs7895630	3738103	A	G	0.000693142
10	rs12218282	3742161	A	C	0.000296815
10	rs7068405	3755965	A	G	0.000554008
10	rs12570318	3756252	C	T	0.000522414
10	rs17228134	3764060	C	A	0.000174035
10	rs17228197	3764605	C	T	3.1679e-05
10	rs4488095	3765346	C	T	0.000217618
10	rs11252055	3766959	C	A	-0.00024045
10	rs9702252	3767126	A	G	0.000460736
10	rs12570343	3767522	G	A	0.000196314
10	rs7094797	3770014	A	C	9.22227e-05
10	rs7080817	3770085	C	T	-3.17433e-05
10	rs7069135	3771084	G	A	0.000258879
10	rs4881209	3771168	T	C	-3.57214e-05
10	rs11599366	3772249	T	C	-0.000198336
10	rs17326134	3772581	C	T	6.50575e-06
10	rs11252061	3774779	G	A	0.000922691
10	rs7078384	3775054	G	A	8.28446e-05
10	rs7078522	3775164	A	G	-0.000863825
10	rs6601752	3775562	T	C	-0.000428791
10	rs11252062	3777404	T	C	0.000186946
10	rs7094917	3778825	T	C	-9.89827e-05
10	rs12254418	3785290	T	C	0.000362564
10	rs12780504	3788332	G	A	-0.00150671
10	rs10904089	3791224	G	T	0.000195277
10	rs10795071	3792130	A	G	0.000340958
10	rs11252068	3792676	T	C	0.000428517
10	rs12572121	3792738	T	C	0.0006243
10	rs12241804	3794265	C	T	-0.000447114
10	rs3750858	3801413	C	T	0.000246508
10	rs2279419	3802761	C	T	0.000248436
10	rs10508264	3804257	A	G	0.000969256
10	rs7093488	3806216	G	A	-5.36926e-05
10	rs11252073	3806417	A	G	-0.000203638
10	rs4259743	3807852	A	G	-0.00029896
10	rs11252078	3810499	C	T	4.89126e-05
10	rs11252079	3810770	A	G	-0.000170205
10	rs12762783	3812082	C	A	-0.000414992
10	rs7076536	3812240	C	T	0.000195352
10	rs7901715	3812484	C	T	7.96962e-05
10	rs6601758	3814773	T	C	0.000114402
10	rs2171302	3815292	T	C	0.000205954
10	rs10795075	3816180	T	C	-0.000795721
10	rs2129438	3816851	C	T	0.000152986
10	rs2279414	3818058	G	A	1.01248e-05
10	rs2129439	3818497	T	C	-4.18554e-06
10	rs1043003	3820787	C	T	-0.000161862
10	rs17731	3821561	A	G	3.65368e-05
10	rs3750861	3824433	T	C	-0.000621396
10	rs10795076	3825343	T	G	0.000119607
10	rs10904094	3830122	C	T	5.19597e-05
10	rs11252103	3834528	T	C	-0.00105904
10	rs12774242	3835710	A	G	0.000137295
10	rs11595251	3836471	G	A	0.000212878
10	rs5006153	3837807	G	A	0.000209063
10	rs11252106	3838821	G	T	-0.000266389
10	rs12773202	3838993	C	A	-0.000329973
10	rs10508265	3839024	A	G	-4.64581e-05
10	rs7919841	3839642	T	C	-0.000303533
10	rs10508266	3840014	T	G	-3.35435e-05
10	rs11252108	3842321	C	T	-7.7462e-05
10	rs7898258	3844038	C	A	3.23284e-05
10	rs7897562	3844242	G	A	4.01729e-05
10	rs1872757	3845365	C	T	2.66092e-05
10	rs7906552	3846327	A	G	-6.54448e-05
10	rs11252110	3848340	G	A	-0.000556931
10	rs10508268	3848431	G	A	9.76088e-05
10	rs11597718	3849302	A	C	0.000544663
10	rs11597765	3849534	T	C	0.000305525
10	rs11597781	3849608	A	C	2.8568e-05
10	rs4881220	3853031	G	A	-0.000505461
10	rs12358872	3854018	T	C	0.000207624
10	rs12358873	3854069	T	C	-0.000154223
10	rs12245875	3856293	C	T	-9.91967e-05
10	rs12248147	3857605	C	T	-8.91976e-06
10	rs7077239	3857746	A	C	0.000272097
10	rs7076208	3857816	A	G	-0.000368562
10	rs12761012	3858051	A	G	-3.11857e-05
10	rs11252116	3858778	A	C	3.00499e-05
10	rs17842279	3862320	T	C	0.00132743
10	rs6601764	3862542	C	T	-0.000276298
10	rs17328824	3863901	A	G	-0.000831866
10	rs11252124	3864942	T	C	0.000209567
10	rs10904101	3865519	G	A	-6.05538e-06
10	rs10904102	3865566	C	T	-8.39551e-05
10	rs4880634	3866284	A	G	0.000692475
10	rs11594834	3867784	T	G	5.82188e-05
10	rs11599465	3867802	T	C	-0.000284515
10	rs7914924	3868392	C	T	0.000109075
10	rs11591800	3869098	A	C	-8.32009e-06
10	rs11597773	3877968	T	G	3.48574e-05
10	rs12415309	3882550	A	G	0.000377962
10	rs12411753	3887162	A	G	0.00126775
10	rs7901658	3887605	T	C	0.000800429
10	rs10904104	3887689	A	G	-0.00319386
10	rs10904105	3887818	T	C	-0.000349266
10	rs7904986	3888519	A	G	-6.38799e-05
10	rs7906433	3888845	T	C	8.20722e-05
10	rs7897931	3889060	C	T	-0.000745228
10	rs7907906	3892083	G	A	-0.00375232
10	rs7923118	3892180	T	C	-0.000392394
10	rs17135891	3893457	G	T	0.00500905
10	rs7897383	3893980	T	C	0.00026391
10	rs17135903	3898018	T	C	0.00233554
10	rs4600115	3898839	T	G	-0.00227401
10	rs17135906	3899157	G	T	-0.000271333
10	rs7100255	3900125	C	T	-0.000570113
10	rs4514308	3901034	C	T	0.000214278
10	rs10751942	3906558	G	A	-1.91437e-05
10	rs7905538	3906835	C	T	7.9932e-06
10	rs7902252	3906911	G	A	-0.000205867
10	rs4881226	3910198	A	C	-1.60442e-05
10	rs10508269	3913483	T	G	0.00138232
10	rs6601770	3913700	C	T	3.35524e-05
10	rs6601771	3915501	T	G	-0.000243769
10	rs11252148	3917237	A	G	0.000393714
10	rs6601773	3917602	A	G	-0.000121074
10	rs12049718	3917693	A	C	7.33229e-05
10	rs943029	3918640	C	T	-0.000171678
10	rs11252151	3923656	C	T	5.23197e-06
10	rs4881228	3924383	C	T	0.000786873
10	rs10904120	3925238	A	G	0.000109355
10	rs3932533	3925728	A	G	3.10672e-05
10	rs11252155	3926536	T	C	0.000699732
10	rs11252158	3928657	C	T	8.06198e-05
10	rs12240700	3928995	T	C	-0.000798151
10	rs17135945	3930571	C	T	0.00134516
10	rs11252162	3931878	T	C	3.44072e-06
10	rs943026	3935964	A	G	0.00180542
10	rs12257518	3940373	A	G	0.00180282
10	rs11599077	3947069	C	T	4.09038e-05
10	rs10904134	3948928	A	G	0.000317015
10	rs11252180	3949085	T	C	0.0013312
10	rs10795100	3950427	G	A	-0.000286676
10	rs17136022	3956841	G	A	0.00030286
10	rs4880646	3982319	C	T	-0.000727009
10	rs2031574	3985194	A	G	0.000511442
10	rs7070280	3986376	T	C	-0.000739827
10	rs10904140	3988146	T	G	0.000383872
10	rs4630187	3989427	G	A	1.89381e-05
10	rs4881259	3999910	A	G	-0.000537276
10	rs7098821	4000140	C	T	0.000471597
10	rs4881260	4000708	G	A	-5.38868e-05
10	rs2025682	4001542	G	A	-0.00048232
10	rs2031573	4001897	T	C	8.98664e-05
10	rs17338734	4002436	C	T	-3.0178e-05
10	rs12217980	4003340	G	A	-0.000368452
10	rs943027	4005259	G	A	-0.000354366
10	rs6601787	4005682	A	G	0.000151561
10	rs4881264	4010313	T	C	2.58134e-05
10	rs10751948	4018095	T	C	6.22311e-05
10	rs7089590	4018745	G	A	-0.000331687
10	rs4880653	4022450	T	C	-6.68593e-06
10	rs11252236	4023054	T	C	2.00026e-05
10	rs7903823	4023557	A	G	0.00026271
10	rs11252237	4026125	G	A	-0.000272887
10	rs2148189	4028083	A	G	-0.00019431
10	rs4242767	4029670	T	G	-0.000146034
10	rs10795117	4030448	T	G	0.000190463
10	rs10795118	4030590	A	G	0.000549797
10	rs11252249	4037207	T	C	8.58604e-06
10	rs943017	4039747	C	T	0.000330115
10	rs10508272	4056871	A	G	-0.00024197
10	rs10904169	4061039	G	A	-0.000272559
10	rs7919822	4062327	A	G	-0.000131679
10	rs11252277	4065704	A	G	0.000305029
10	rs11252280	4066551	T	C	0.000263699
10	rs2765658	4068858	C	T	-2.45958e-05
10	rs2453895	4068966	G	A	-0.000407971
10	rs11252283	4068988	G	A	0.000211078
10	rs11252284	4069215	T	C	0.000429277
10	rs2031581	4069527	C	T	-0.00047975
10	rs2291788	4070444	A	G	0.000243753
10	rs2645220	4071978	G	A	-0.000490944
10	rs17131942	4072208	A	C	-0.000876851
10	rs2765650	4074096	T	C	-0.000208171
10	rs7093608	4079520	G	T	0.000314465
10	rs11252292	4082760	T	C	6.76202e-05
10	rs10904174	4091774	C	T	-0.000203
10	rs17341098	4092430	A	G	-4.91612e-05
10	rs1325998	4092494	T	G	-0.000967957
10	rs4880661	4095177	G	A	-0.000777463
10	rs4147111	4097118	C	T	0.000418168
10	rs7904836	4097880	A	G	-0.000744748
10	rs2645210	4098453	A	G	-0.000920806
10	rs2935284	4101955	A	G	-0.00251047
10	rs2986183	4103821	T	C	-4.63226e-05
10	rs17256445	4103907	T	C	-0.000279832
10	rs4397729	4107596	T	C	0.000112364
10	rs10904177	4112318	A	C	-0.000627959
10	rs11252317	4115320	C	T	-0.000174368
10	rs10508275	4115624	G	A	-0.000425954
10	rs17132024	4126900	G	T	0.000818954
10	rs6601800	4130066	T	C	-0.000847321
10	rs11252345	4145947	A	G	-0.000220151
10	rs7079146	4146692	T	C	0.000108964
10	rs11252364	4168660	A	G	-0.000393736
10	rs17258608	4172259	A	G	-0.0010597
10	rs12247651	4178976	A	G	-6.5317e-06
10	rs4881298	4184635	A	C	0.000243293
10	rs11252374	4186228	A	G	0.000101162
10	rs4881299	4187316	A	G	0.00014108
10	rs6601817	4190058	G	A	-0.000322485
10	rs7923955	4194279	C	T	0.00062189
10	rs7913465	4203580	T	C	-7.44685e-05
10	rs7897041	4206194	G	A	0.000165569
10	rs7916036	4207398	A	G	0.000754808
10	rs11252381	4207411	C	T	-8.71237e-05
10	rs7907648	4212277	T	C	0.00110781
10	rs7901753	4216138	T	C	-0.00014549
10	rs11252385	4217047	G	A	-0.00043425
10	rs4275521	4219333	C	A	-0.000472509
10	rs17350653	4220308	T	C	7.14239e-05
10	rs1033784	4221064	T	C	-0.00109684
10	rs7918294	4232512	A	C	-0.0265606
10	rs1885476	4232538	A	G	8.30116e-05
10	rs7922038	4233037	T	C	0.000109093
10	rs2397411	4233932	G	T	7.00666e-06
10	rs10795140	4236655	G	A	-8.05987e-05
10	rs879913	4238622	C	T	-0.000850062
10	rs1810649	4238934	T	C	-0.000993937
10	rs12262867	4240107	G	A	6.44425e-05
10	rs2181124	4240572	C	A	-0.000142895
10	rs11252394	4240870	A	G	-0.000634611
10	rs7096293	4241547	C	A	-0.000114084
10	rs11252395	4241572	G	A	0.000438662
10	rs2397413	4243998	A	G	-0.00129523
10	rs2397414	4244014	T	C	-0.000208778
10	rs7900699	4249881	G	A	-7.29397e-05
10	rs750400	4251459	A	G	0.000109976
10	rs6601822	4252171	T	C	-0.000177225
10	rs12248154	4256165	T	C	-0.000177106
10	rs12257390	4256279	C	T	-0.000829253
10	rs1475098	4257317	C	T	-0.000938975
10	rs10508277	4259123	C	T	0.000526849
10	rs17132334	4259467	A	C	7.21589e-05
10	rs7089420	4261814	T	G	0.000197831
10	rs1998328	4265108	C	T	0.000256004
10	rs1022766	4268118	T	G	0.000620305
10	rs17132378	4271121	A	G	0.00044992
10	rs12262827	4274736	C	T	0.000167217
10	rs12264229	4280637	G	T	0.000553373
10	rs10904204	4284196	G	A	0.000426306
10	rs10904206	4286880	A	C	-0.000344786
10	rs4881303	4287879	A	G	-0.000609751
10	rs10795146	4288645	G	A	0.000822952
10	rs1570291	4289489	T	C	-0.000296282
10	rs6601824	4289738	A	G	-0.000339062
10	rs2146056	4293217	C	T	-0.000211436
10	rs1535447	4294071	A	G	0.000310123
10	rs2065089	4301143	T	C	-0.000793082
10	rs11595086	4304810	C	T	0.000448434
10	rs10904216	4305557	G	A	1.75843e-05
10	rs10904218	4306421	A	G	0.000381551
10	rs1923394	4307011	T	C	-0.0013294
10	rs1923395	4319640	T	C	0.00028724
10	rs1923396	4321300	C	T	0.000115131
10	rs1923397	4322833	A	G	0.00013028
10	rs7097308	4323923	C	T	-0.000997443
10	rs2065092	4324728	T	C	0.000141232
10	rs7097420	4326506	G	A	0.000571589
10	rs4268420	4328162	T	C	0.00036111
10	rs6601829	4328374	T	C	0.000467903
10	rs12252023	4328523	T	C	5.32777e-05
10	rs882601	4328928	T	C	0.000865441
10	rs7078030	4329536	A	G	0.000835845
10	rs7917410	4332824	C	T	6.44053e-08
10	rs9423526	4334578	C	T	0.000121657
10	rs10904224	4337211	A	C	-0.000261887
10	rs7901676	4341279	A	C	-0.000365031
10	rs11252451	4341874	C	T	0.000118182
10	rs10795151	4342225	A	G	-0.00051557
10	rs7086185	4343047	T	C	-8.79856e-05
10	rs17269169	4348396	T	G	0.000522835
10	rs11252457	4351880	C	T	-0.000116319
10	rs4579834	4352318	A	G	5.23658e-05
10	rs10904227	4353444	C	T	0.000796841
10	rs12765847	4353908	C	A	-2.09106e-05
10	rs12777785	4355798	G	A	0.000281605
10	rs10466269	4356447	T	G	0.00103783
10	rs12773994	4358049	C	T	-4.58621e-05
10	rs1926789	4359584	A	C	-0.000218548
10	rs12261707	4359834	G	A	-2.32231e-05
10	rs10904228	4361265	T	G	-0.000213916
10	rs11252462	4361903	G	A	-0.000288617
10	rs1926787	4363142	A	C	-0.000147489
10	rs10904233	4365399	T	C	-7.42601e-05
10	rs10904234	4374838	A	G	0.000180002
10	rs1926815	4379965	A	C	0.000196088
10	rs6601836	4383614	C	A	-0.000250048
10	rs7900466	4383677	A	C	-0.000496339
10	rs9633757	4384056	T	C	-0.000597847
10	rs4550130	4385379	G	A	-0.00168929
10	rs4272695	4385595	G	A	-0.000491984
10	rs11252474	4385961	T	C	-0.000452774
10	rs7914563	4388133	A	G	-0.000992583
10	rs12219673	4389965	A	G	-0.000188984
10	rs11252477	4390097	G	A	-0.000576837
10	rs6601839	4390790	T	C	-0.000210633
10	rs7894528	4415882	G	A	5.88528e-05
10	rs966935	4419830	G	A	-0.000227843
10	rs17271524	4420709	C	T	0.000531883
10	rs2025774	4422143	T	G	-0.000895058
10	rs11814820	4424952	G	A	1.41449e-05
10	rs17356625	4426849	T	C	0.000974933
10	rs1679446	4428563	C	A	4.77567e-05
10	rs7072047	4428799	A	G	-0.000445576
10	rs1679447	4429378	C	A	-0.000142585
10	rs1751312	4431428	A	G	3.05134e-05
10	rs1952231	4431610	T	C	4.5657e-05
10	rs1679449	4431762	T	C	0.00105269
10	rs12770204	4432617	C	T	0.000117608
10	rs10904247	4433008	C	T	-0.000160608
10	rs1926801	4433288	G	A	0.000399613
10	rs7095975	4433744	A	G	-0.000626437
10	rs1468066	4433913	T	C	0.000230217
10	rs1468064	4434165	A	G	-0.000457513
10	rs12784701	4435485	T	C	0.000225259
10	rs1751311	4437657	C	T	0.000348964
10	rs10904248	4437819	T	C	-9.15871e-05
10	rs10751968	4444195	A	G	0.00103245
10	rs1751308	4444521	G	A	-0.00073984
10	rs10904249	4445549	T	G	-0.000912946
10	rs1679456	4449746	A	C	-0.00156529
10	rs993175	4450357	C	T	-2.48738e-05
10	rs1033992	4451300	T	C	-0.000223381
10	rs10795164	4458818	C	T	0.000171518
10	rs1751272	4459527	T	C	-0.000269359
10	rs1679411	4463812	G	A	-0.00104475
10	rs1751284	4464252	A	C	-2.11052e-05
10	rs12255472	4466023	C	T	-0.00100987
10	rs1751282	4466940	C	T	-3.8779e-06
10	rs1679434	4469292	T	G	-0.000188833
10	rs1751280	4469878	T	C	-0.000217383
10	rs1751277	4476409	G	A	5.34025e-05
10	rs10904254	4480571	A	G	-0.00108358
10	rs1751275	4480902	T	C	-0.000360013
10	rs1679442	4482137	A	G	-6.12776e-05
10	rs1751274	4482350	A	G	-0.000227824
10	rs1751288	4489341	T	G	0.000663329
10	rs722920	4494108	G	T	1.99778e-05
10	rs1679424	4496012	C	T	-0.000152925
10	rs1679423	4496181	A	C	3.13956e-05
10	rs11252540	4496210	C	A	-0.000265499
10	rs1751295	4496292	A	G	0.000111802
10	rs1625110	4496690	A	G	-1.73011e-05
10	rs1751297	4497902	T	G	0.000142487
10	rs1679419	4498246	A	G	-0.0001898
10	rs11252545	4501387	G	A	0.000528777
10	rs1615752	4501924	T	C	0.000145972
10	rs1926797	4502809	G	A	-0.000324369
10	rs11252547	4503065	A	C	-0.000424294
10	rs1679414	4505344	A	C	-0.000898732
10	rs2127598	4505667	C	A	-0.000923178
10	rs11598729	4507158	G	A	8.37549e-05
10	rs12243318	4507714	A	G	-0.000285398
10	rs10904262	4511109	T	C	0.000496038
10	rs2077668	4511571	G	A	-1.27104e-05
10	rs11252550	4512899	G	A	1.41597e-05
10	rs10904263	4513160	A	C	0.000326448
10	rs7083204	4514452	C	T	-0.000154583
10	rs11252553	4515637	T	G	0.000654727
10	rs10795169	4515698	A	C	0.000111352
10	rs17133040	4516515	A	G	-0.000255791
10	rs9663977	4517381	A	G	0.000110632
10	rs9663459	4517497	C	A	0.000489894
10	rs17358959	4519338	T	C	0.000533724
10	rs12243452	4521357	G	A	0.000553083
10	rs11252558	4522299	G	A	7.86156e-06
10	rs1871618	4526111	T	C	0.000174772
10	rs10795173	4526700	A	G	0.00013264
10	rs12415117	4526742	A	G	0.000255369
10	rs10751969	4527027	C	T	-3.58564e-05
10	rs12572015	4527345	C	T	-5.17312e-05
10	rs10795174	4527869	T	G	4.07525e-05
10	rs1079110	4529263	G	A	-0.000795988
10	rs6601843	4534065	G	A	8.57503e-05
10	rs4341434	4534482	A	G	0.000187878
10	rs10795177	4535585	G	A	0.000358823
10	rs10751977	4542299	A	G	-0.000161064
10	rs4313471	4543335	A	G	-0.000186501
10	rs9329310	4547741	C	T	-0.0001466
10	rs7896083	4554018	T	G	0.000205632
10	rs11252571	4554674	C	T	3.62198e-05
10	rs17133097	4555068	T	C	-3.75888e-05
10	rs17133099	4555301	A	G	5.77472e-05
10	rs12573114	4558326	A	G	3.96968e-05
10	rs11252572	4558510	G	A	-8.33554e-05
10	rs11252574	4558800	C	T	-0.000255906
10	rs10904273	4569293	C	T	7.36074e-05
10	rs17550939	4573474	G	A	-5.30459e-05
10	rs17133154	4575439	T	G	1.47776e-05
10	rs313478	4575807	C	T	7.67654e-05
10	rs313479	4576042	T	C	-0.000306805
10	rs313480	4576240	C	T	-0.000151015
10	rs313481	4576266	C	T	0.00047693
10	rs313483	4577247	A	G	0.000411574
10	rs313484	4579540	T	C	-0.000392801
10	rs313474	4585838	C	T	0.000193253
10	rs313476	4586302	G	A	-0.000589795
10	rs313477	4586426	A	G	-7.15109e-05
10	rs1826976	4593307	T	C	-0.000193154
10	rs387673	4594032	A	G	0.000304183
10	rs10795186	4597928	G	A	-1.78568e-05
10	rs372744	4598433	C	T	0.00046845
10	rs748561	4604238	G	A	-0.000249805
10	rs374802	4604549	T	C	-3.95207e-05
10	rs745782	4604986	G	A	0.000478114
10	rs7098768	4606402	A	G	0.000193137
10	rs7906409	4606853	C	T	-7.89116e-06
10	rs7089195	4611536	G	A	0.000125451
10	rs313500	4612690	T	C	0.000251968
10	rs7098007	4615355	A	G	0.000753704
10	rs10904290	4616862	G	A	-0.000313151
10	rs2440222	4618942	C	T	0.0002922
10	rs10795189	4619787	G	T	0.000127244
10	rs407052	4620477	C	T	4.7176e-06
10	rs381443	4621751	C	T	0.000617475
10	rs7081875	4621893	C	T	0.000140258
10	rs436819	4623115	C	T	0.000196044
10	rs109882	4624233	T	C	-4.49986e-05
10	rs1008042	4625573	A	C	0.000134632
10	rs446910	4627031	C	T	0.000372718
10	rs11252601	4627405	C	T	-0.000120744
10	rs1498271	4627791	A	G	-3.84593e-05
10	rs569744	4632979	T	C	-0.000320562
10	rs410256	4638144	T	C	0.000316451
10	rs11252608	4639594	A	G	-0.000129809
10	rs11252615	4642156	T	C	-3.53348e-05
10	rs10904299	4646167	C	A	0.000106981
10	rs17368701	4647218	A	C	0.000272028
10	rs1838238	4647506	A	G	-7.85657e-05
10	rs11813925	4647552	C	T	6.11319e-05
10	rs11252625	4651072	C	A	0.000175013
10	rs17297024	4651150	T	C	-0.00117406
10	rs17297121	4651720	C	T	-1.77108e-05
10	rs1027504	4653578	G	A	-0.000369847
10	rs1027505	4653686	T	C	0.000127066
10	rs12416596	4653807	A	C	-2.99877e-05
10	rs12414135	4654102	A	G	-1.29347e-05
[truncated: 63,536 more rows]
