# Supplementary material for: Whole genome sequencing across clinical trials identifies rare coding variants in GPR68 associated with chemotherapy-induced peripheral neuropathy
Source: Genome Med. 2023 Jun 21;15:45. doi: 10.1186/s13073-023-01193-4 (PMC10286344; doi:10.1186/s13073-023-01193-4)
Supplement: Supplementary file 3 — Additional file 3: Table S7. Simplified PRS computed using LD-pruning with p < 10−4. The same column descriptions for Additional file 2: Table S6 apply to this PRS. [file 13073_2023_1193_MOESM3_ESM.xls]

## Sheet: TableS7
CHR	SNP	BP	EffectAllele	OtherAllele	EffectSize
7	rs10275469:chr7:139113_T_G	139113	G	T	0.19259
10	rs1031088479:chr10:131885903_A_G	131885903	G	A	0.190392
19	rs10419820:chr19:20968990_C_T	20968990	T	C	-0.210381
9	rs10522932:chr9:98427700_TTGGATTACTCATGCTGGTGAAAGCCAGCCACCGTATCATGAAGACACTCAAGCAGCCCTG_T	98427700	T	TTGGATTACTCATGCTGGTGAAAGCCAGCCACCGTATCATGAAGACACTCAAGCAGCCCTG	0.442305
10	rs10732913:chr10:1554357_G_C	1554357	C	G	-0.40307
1	rs10754522:chr1:246528730_T_C	246528730	C	T	0.205035
12	rs10785411:chr12:43007835_G_A	43007835	A	G	-0.200796
11	rs10790631:chr11:124097301_G_T	124097301	T	G	0.214585
1	rs10927413:chr1:14360911_G_A	14360911	A	G	0.181247
2	rs10928826:chr2:128686449_C_A	128686449	A	C	-0.173652
9	rs10982343:chr9:114634377_T_C	114634377	C	T	0.220512
9	rs111397270:chr9:114615872_A_G	114615872	G	A	0.257634
20	rs111581382:chr20:55639585_T_G	55639585	G	T	0.517962
13	rs111862922:chr13:27548898_T_C	27548898	C	T	0.636441
8	rs112103103:chr8:70451957_GTGTT_G	70451957	G	GTGTT	0.344579
11	rs11218800:chr11:122766082_T_A	122766082	A	T	-0.429358
11	rs11223140:chr11:132595701_G_C	132595701	C	G	0.343226
9	rs112686641:chr9:9343132_C_A	9343132	A	C	0.223965
8	rs113017002:chr8:47129439_T_C	47129439	C	T	0.578336
12	rs113147969:chr12:132714059_C_T	132714059	T	C	0.506424
20	rs113273076:chr20:2199083_GTTTTC_G	2199083	G	GTTTTC	0.189279
2	rs113310242:chr2:59785372_T_C	59785372	C	T	0.570708
20	rs113371772:chr20:55142201_G_T	55142201	T	G	0.603389
3	rs113376740:chr3:33924538_C_T	33924538	T	C	0.236286
9	rs113406374:chr9:7884498_G_A	7884498	A	G	0.402881
8	rs113483572:chr8:90352841_C_T	90352841	T	C	0.478243
1	rs114101204:chr1:169056816_G_A	169056816	A	G	0.608186
16	rs114448208:chr16:79118413_A_G	79118413	G	A	0.58364
1	rs114599492:chr1:198516916_T_C	198516916	C	T	0.531557
2	rs115575220:chr2:223475815_G_T	223475815	T	G	0.890718
1	rs115674045:chr1:188527488_C_G	188527488	G	C	0.633544
1	rs11590623:chr1:111016206_T_C	111016206	C	T	0.233632
4	rs116079230:chr4:183607131_C_A	183607131	A	C	0.359387
1	rs116129484:chr1:17858687_A_G	17858687	G	A	0.742459
10	rs116144583:chr10:62111142_G_A	62111142	A	G	0.675759
13	rs11619255:chr13:75187009_A_G	75187009	G	A	0.634093
3	rs116251919:chr3:33787770_T_C	33787770	C	T	0.307555
19	rs11667432:chr19:7667866_A_G	7667866	G	A	0.179967
8	rs116899843:chr8:81853063_T_C	81853063	C	T	0.570583
14	rs116934385:chr14:99399982_C_T	99399982	T	C	0.305121
6	rs116967026:chr6:157858605_C_T	157858605	T	C	0.579681
19	rs117025461:chr19:51014792_C_T	51014792	T	C	0.330172
11	rs117108250:chr11:84535733_T_C	84535733	C	T	0.678395
16	rs117281011:chr16:78246703_A_G	78246703	G	A	0.356616
14	rs117439037:chr14:59271483_A_G	59271483	G	A	0.367444
6	rs117495428:chr6:70885779_C_T	70885779	T	C	0.40714
18	rs117572371:chr18:40662917_G_C	40662917	C	G	0.598937
7	rs117599740:chr7:94732787_T_A	94732787	A	T	0.686545
9	rs117667865:chr9:1328254_A_T	1328254	T	A	0.512575
8	rs11784092:chr8:955320_A_G	955320	G	A	-0.353321
13	rs117874987:chr13:46880362_C_T	46880362	T	C	0.449685
21	rs117906601:chr21:20248164_C_T	20248164	T	C	0.474355
13	rs117987557:chr13:96949278_C_A	96949278	A	C	0.758464
7	rs118076748:chr7:33946412_G_A	33946412	A	G	0.705755
12	rs118143747:chr12:128547070_G_A	128547070	A	G	0.304142
3	rs11921693:chr3:163979128_A_C	163979128	C	A	0.313808
6	rs11968549:chr6:67885363_C_T	67885363	T	C	0.446636
16	rs1212754100:chr16:86690403_A_T	86690403	T	A	0.185652
1	rs12129973:chr1:170498396_C_T	170498396	T	C	0.402357
1	rs12141090:chr1:88182184_T_G	88182184	G	T	0.170018
6	rs12211791:chr6:158932525_C_T	158932525	T	C	0.515002
12	rs12319159:chr12:18871704_G_T	18871704	T	G	0.564673
12	rs1249453977:chr12:132198533_C_A	132198533	A	C	0.21024
9	rs12552414:chr9:1207380_C_G	1207380	G	C	0.188332
11	rs12576301:chr11:114094489_A_G	114094489	G	A	-0.791446
15	rs1262431759:chr15:52019187_A_AG	52019187	AG	A	0.224314
6	rs12662131:chr6:8789826_A_G	8789826	G	A	-0.19044
17	rs12943567:chr17:33611119_T_C	33611119	C	T	0.242183
18	rs12957742:chr18:7116634_C_T	7116634	T	C	0.174311
2	rs13006283:chr2:152306657_A_T	152306657	T	A	0.632006
16	rs13330279:chr16:77201677_A_G	77201677	G	A	0.353099
2	rs13411341:chr2:207660239_C_G	207660239	G	C	0.395554
5	rs1348996256:chr5:83035543_T_C	83035543	C	T	0.293248
20	rs1350363493:chr20:30872345_C_A	30872345	A	C	-4.75228
7	rs1357660:chr7:154926852_T_A	154926852	A	T	-0.198402
10	rs137986049:chr10:113082265_C_G	113082265	G	C	0.553127
14	rs138141447:chr14:61694024_CA_C	61694024	C	CA	0.565785
21	rs138302404:chr21:32301015_G_A	32301015	A	G	0.468073
6	rs138468177:chr6:80709421_T_C	80709421	C	T	0.797322
3	rs138599847:chr3:122966834_A_T	122966834	T	A	0.486575
2	rs138670226:chr2:191022505_T_C	191022505	C	T	0.55663
1	rs138848308:chr1:2182677_C_T	2182677	T	C	0.713425
22	rs139036:chr22:43270742_T_C	43270742	C	T	-0.187382
1	rs139124525:chr1:56870887_G_T	56870887	T	G	0.667565
11	rs139299194:chr11:60974676_C_T	60974676	T	C	0.691186
1	rs1394057734:chr1:202624945_A_G	202624945	G	A	-3.3739
2	rs140044304:chr2:118797283_A_G	118797283	G	A	0.391923
3	rs140474658:chr3:30615893_G_GT	30615893	GT	G	0.422814
6	rs140819197:chr6:80021159_T_C	80021159	C	T	0.901012
8	rs1408864610:chr8:73967472_T_TC	73967472	TC	T	0.522062
14	rs140945470:chr14:21965267_G_C	21965267	C	G	0.313541
4	rs141441704:chr4:155974239_C_A	155974239	A	C	-0.761266
4	rs141468537:chr4:52131052_G_A	52131052	A	G	0.67813
2	rs141743941:chr2:67751803_T_C	67751803	C	T	0.727325
12	rs141744424:chr12:10224147_G_A	10224147	A	G	0.606387
12	rs141978315:chr12:523127_G_T	523127	T	G	0.404802
2	rs141982887:chr2:110721213_A_G	110721213	G	A	0.586796
8	rs142389027:chr8:73188278_A_G	73188278	G	A	0.611784
1	rs142420651:chr1:59718576_A_G	59718576	G	A	0.490133
17	rs142920160:chr17:12384977_C_G	12384977	G	C	0.787352
20	rs142956194:chr20:59028463_C_G	59028463	G	C	0.663094
8	rs143031631:chr8:118682687_G_T	118682687	T	G	0.660726
12	rs143432184:chr12:121072816_T_C	121072816	C	T	0.487893
11	rs143659154:chr11:66341199_C_T	66341199	T	C	0.42341
1	rs143858357:chr1:12036394_C_T	12036394	T	C	0.678615
3	rs143991975:chr3:194095747_T_C	194095747	C	T	0.656329
17	rs144060694:chr17:17671272_A_T	17671272	T	A	0.724698
16	rs144086595:chr16:12629918_T_C	12629918	C	T	0.577148
7	rs144277526:chr7:95030300_C_T	95030300	T	C	0.507014
4	rs144294166:chr4:164715678_G_A	164715678	A	G	0.576174
15	rs144362840:chr15:83654343_G_GT	83654343	GT	G	0.314156
5	rs145297653:chr5:67791757_G_C	67791757	C	G	0.539219
12	rs1456515425:chr12:129136795_C_CCACCACCATCATCACCAT	129136795	CCACCACCATCATCACCAT	C	0.207159
2	rs145757733:chr2:309735_C_G	309735	G	C	0.684209
3	rs145804229:chr3:115917161_G_A	115917161	A	G	0.530228
1	rs146042538:chr1:1172646_C_T	1172646	T	C	0.532005
2	rs146408852:chr2:150224615_C_A	150224615	A	C	0.512845
5	rs146553884:chr5:6051621_T_C	6051621	C	T	0.720227
16	rs146562382:chr16:10337320_C_G	10337320	G	C	0.685458
14	rs146694757:chr14:21983618_G_C	21983618	C	G	0.256127
17	rs146837680:chr17:5073038_C_T	5073038	T	C	0.602414
6	rs147131972:chr6:81168747_A_G	81168747	G	A	0.678477
15	rs148128544:chr15:78872061_A_G	78872061	G	A	0.783869
14	rs148152126:chr14:24806468_G_A	24806468	A	G	0.527082
1	rs148368152:chr1:67076176_A_G	67076176	G	A	0.381498
10	rs148395281:chr10:12236045_G_T	12236045	T	G	0.656334
6	rs149201694:chr6:72040862_A_T	72040862	T	A	0.68203
7	rs149676605:chr7:100867817_T_C	100867817	C	T	0.293811
1	rs149709539:chr1:204634785_A_T	204634785	T	A	0.608691
6	rs149712650:chr6:121367337_T_C	121367337	C	T	0.430609
2	rs149814201:chr2:151312215_G_C	151312215	C	G	0.47378
15	rs1503019:chr15:31778322_G_A	31778322	A	G	-0.193338
21	rs150457796:chr21:35939740_G_A	35939740	A	G	0.651925
2	rs1504680:chr2:98325373_T_C	98325373	C	T	0.182848
1	rs150673766:chr1:99322829_G_A	99322829	A	G	0.677145
15	rs150765772:chr15:97070726_C_G	97070726	G	C	0.40778
2	rs150773268:chr2:7068806_T_G	7068806	G	T	0.664214
9	rs150782223:chr9:5191431_C_T	5191431	T	C	0.635455
1	rs150798636:chr1:20116338_C_T	20116338	T	C	0.693645
11	rs1554992714:chr11:92998602_T_TTATTTATTTATC	92998602	TTATTTATTTATC	T	-0.364402
20	rs1556173:chr20:868254_T_A	868254	A	T	-0.200613
4	rs16838435:chr4:6232483_A_C	6232483	C	A	0.176671
16	rs16941866:chr16:86692295_C_T	86692295	T	C	0.21815
15	rs16954189:chr15:70170613_G_A	70170613	A	G	0.4792
4	rs17020773:chr4:93570776_T_C	93570776	C	T	0.618991
3	rs17042188:chr3:16370024_T_C	16370024	C	T	0.463667
10	rs17266024:chr10:2592513_C_T	2592513	T	C	0.430058
7	rs177587:chr7:28461352_G_A	28461352	A	G	0.420238
5	rs182406656:chr5:116828355_A_T	116828355	T	A	0.756255
1	rs182644570:chr1:224303418_G_C	224303418	C	G	0.528705
3	rs182948218:chr3:106007682_C_T	106007682	T	C	0.61093
6	rs184288146:chr6:80400724_C_T	80400724	T	C	0.753119
11	rs184925074:chr11:70646901_C_T	70646901	T	C	0.552643
17	rs185575866:chr17:14392867_C_T	14392867	T	C	0.759229
2	rs1879019:chr2:134114466_A_G	134114466	G	A	0.289102
3	rs188251262:chr3:171470862_T_C	171470862	C	T	0.547847
16	rs188268097:chr16:62465087_G_A	62465087	A	G	0.627931
6	rs191482247:chr6:157427835_A_G	157427835	G	A	0.713187
16	rs191740143:chr16:69430122_T_C	69430122	C	T	0.690737
5	rs191881640:chr5:135408193_G_T	135408193	T	G	0.730419
1	rs1920146:chr1:171076808_G_C	171076808	C	G	0.268022
5	rs192026498:chr5:147956192_T_G	147956192	G	T	0.673557
20	rs192225337:chr20:55644606_C_T	55644606	T	C	0.735875
8	rs192453174:chr8:15840397_A_T	15840397	T	A	0.286252
5	rs192627336:chr5:114220387_T_C	114220387	C	T	0.671457
12	rs192672577:chr12:116735922_C_T	116735922	T	C	0.661764
13	rs1931453:chr13:71330686_A_C	71330686	C	A	-0.176054
14	rs1953247:chr14:62658578_A_G	62658578	G	A	-0.170208
8	rs1962679:chr8:15845925_T_C	15845925	C	T	0.233482
19	rs1978236:chr19:3510411_T_C	3510411	C	T	-0.266261
3	rs199657055:chr3:17377197_AT_A	17377197	A	AT	0.457325
22	rs200556510:chr22:40115097_T_TC	40115097	TC	T	0.671074
8	rs200768312:chr8:47688465_T_TGCACACAAAA	47688465	TGCACACAAAA	T	0.577274
4	rs200982698:chr4:98164563_TC_T	98164563	T	TC	0.452222
2	rs2011743:chr2:240641308_C_T	240641308	T	C	-0.315848
6	rs201430800:chr6:166486248_AGCTGTGAG_A	166486248	A	AGCTGTGAG	-0.216864
7	rs201774400:chr7:344513_ACGC_A	344513	A	ACGC	0.463361
8	rs201915891:chr8:124092148_AAC_A	124092148	A	AAC	-1.24108
4	rs202110684:chr4:185664362_CAGTT_C	185664362	C	CAGTT	0.645547
11	rs2077525:chr11:70106623_C_T	70106623	T	C	0.167548
4	rs2203274:chr4:21919611_A_C	21919611	C	A	0.405798
6	rs2209332:chr6:114494394_A_G	114494394	G	A	0.188636
16	rs2230738:chr16:4114363_C_T	4114363	T	C	-0.207661
2	rs2372926:chr2:216933489_C_G	216933489	G	C	0.177864
4	rs2386113:chr4:8105327_G_A	8105327	A	G	-0.288477
7	rs245859:chr7:29128236_C_T	29128236	T	C	-0.237778
15	rs2611799:chr15:62236003_A_G	62236003	G	A	0.263181
12	rs2669583:chr12:123573291_G_A	123573291	A	G	0.647885
12	rs2705168:chr12:48565606_T_G	48565606	G	T	0.21109
21	rs2828427:chr21:23691523_A_T	23691523	T	A	0.23692
7	rs286552:chr7:2507409_A_C	2507409	C	A	-0.189012
8	rs28712692:chr8:13963588_T_A	13963588	A	T	0.285611
7	rs28861813:chr7:37121469_A_G	37121469	G	A	-0.465437
5	rs2936586:chr5:10571909_A_G	10571909	G	A	-0.227619
7	rs2968858:chr7:150909200_T_C	150909200	C	T	-0.173518
2	rs2970913:chr2:88086315_A_G	88086315	G	A	0.276107
2	rs3087385:chr2:99410689_G_C	99410689	C	G	0.537437
2	rs330574:chr2:150077511_T_G	150077511	G	T	0.199316
3	rs34023668:chr3:85300687_C_T	85300687	T	C	-0.316334
4	rs34127201:chr4:94771322_C_A	94771322	A	C	0.457053
9	rs34397349:chr9:12401326_G_A	12401326	A	G	0.64643
17	rs34431298:chr17:61273113_T_A	61273113	A	T	0.369664
4	rs34806521:chr4:188621325_C_CT	188621325	CT	C	0.237995
16	rs35074938:chr16:78246802_A_C	78246802	C	A	0.290912
8	rs35832470:chr8:70569423_T_G	70569423	G	T	0.297773
2	rs35871487:chr2:160495247_A_T	160495247	T	A	0.199363
5	rs35934964:chr5:66927262_A_G	66927262	G	A	0.649918
21	rs36039951:chr21:41705171_G_A	41705171	A	G	-0.222133
22	rs36102459:chr22:29390582_T_TTTTATTTA	29390582	TTTTATTTA	T	0.276426
6	rs36129397:chr6:20170892_C_CTGAA	20170892	CTGAA	C	0.445055
3	rs370341757:chr3:181939346_A_AAAATAAAAT	181939346	AAAATAAAAT	A	0.411569
8	rs371157151:chr8:73094125_TC_T	73094125	T	TC	0.794333
7	rs372292406:chr7:13890005_A_T	13890005	T	A	0.715803
20	rs373772460:chr20:18025034_TG_T	18025034	T	TG	0.191387
1	rs3738652:chr1:149636767_T_C	149636767	C	T	0.614229
1	rs4147875:chr1:94113676_AATGACTGTG_A	94113676	A	AATGACTGTG	-0.41316
2	rs4671674:chr2:65627490_C_T	65627490	T	C	0.305071
7	rs4729714:chr7:101461589_T_C	101461589	C	T	-0.18151
12	rs4762767:chr12:19713195_A_G	19713195	G	A	-0.185326
1	rs4839182:chr1:111913916_A_G	111913916	G	A	0.180547
2	rs4952180:chr2:30776994_G_C	30776994	C	G	0.611171
9	rs4962127:chr9:133302794_G_A	133302794	A	G	0.390147
9	rs529625888:chr9:123273023_C_T	123273023	T	C	-0.166185
22	rs538785297:chr22:19330200_TTATTAAG_T	19330200	T	TTATTAAG	0.668218
8	rs540631578:chr8:104403417_TTGCCACCATCTTGGAAGCAGCC_T	104403417	T	TTGCCACCATCTTGGAAGCAGCC	0.269316
6	rs541137790:chr6:67010510_T_TCA	67010510	TCA	T	0.759862
4	rs550771753:chr4:48421023_GT_G	48421023	G	GT	0.640101
19	rs551091742:chr19:13365971_CTATTAT_C	13365971	C	CTATTAT	0.549818
8	rs55649348:chr8:15506263_C_G	15506263	G	C	0.328711
20	rs55780577:chr20:41939122_G_A	41939122	A	G	0.370165
2	rs55825044:chr2:32429588_GA_G	32429588	G	GA	-0.45252
2	rs56029768:chr2:127487055_T_C	127487055	C	T	0.514185
4	rs56403473:chr4:77356385_G_T	77356385	T	G	0.179086
8	rs58445129:chr8:33420947_T_A	33420947	A	T	-0.16745
5	rs5872938:chr5:165525232_T_TA	165525232	TA	T	-0.269182
17	rs59521320:chr17:57148040_C_T	57148040	T	C	-0.209731
11	rs60599314:chr11:113435709_C_T	113435709	T	C	0.257208
21	rs60690352:chr21:35561912_A_G	35561912	G	A	-0.578687
20	rs60823862:chr20:56987183_C_CTG	56987183	CTG	C	0.172401
20	rs6106140:chr20:19835292_G_T	19835292	T	G	-0.211363
11	rs61440209:chr11:134561474_A_G	134561474	G	A	-0.205293
9	rs61758539:chr9:35811232_A_G	35811232	G	A	0.654895
1	rs61801570:chr1:168694375_A_G	168694375	G	A	0.493887
10	rs61854880:chr10:89111542_A_C	89111542	C	A	0.522161
13	rs61963456:chr13:78165047_G_A	78165047	A	G	0.494749
16	rs62029829:chr16:48939994_A_G	48939994	G	A	0.316225
3	rs62247578:chr3:64559988_G_A	64559988	A	G	0.306708
4	rs62310002:chr4:88320489_A_G	88320489	G	A	0.466981
9	rs62566152:chr9:6479068_A_G	6479068	G	A	-0.239461
12	rs6487457:chr12:8891401_T_C	8891401	C	T	-0.166644
4	rs6554323:chr4:55800945_C_T	55800945	T	C	0.203233
1	rs6700523:chr1:223372540_G_A	223372540	A	G	0.403139
17	rs67503440:chr17:78304310_C_G	78304310	G	C	0.588008
18	rs67860080:chr18:5265849_G_A	5265849	A	G	-0.226421
6	rs6903457:chr6:130615261_G_A	130615261	A	G	0.249247
6	rs6912257:chr6:130811823_C_A	130811823	A	C	-0.344614
7	rs6972883:chr7:8141649_T_C	8141649	C	T	0.615167
8	rs7015421:chr8:81611431_C_G	81611431	G	C	0.389766
10	rs7075707:chr10:120610417_T_C	120610417	C	T	-0.186387
10	rs7076660:chr10:24421079_G_A	24421079	A	G	-0.239681
10	rs7100232:chr10:6577738_C_A	6577738	A	C	0.616078
11	rs7122228:chr11:113396620_A_G	113396620	G	A	-0.207381
1	rs712886:chr1:99285962_G_A	99285962	A	G	-0.286273
2	rs71442324:chr2:2222431_G_A	2222431	A	G	0.259454
8	rs71518872:chr8:102549750_C_G	102549750	G	C	0.595668
5	rs71627254:chr5:63239950_A_G	63239950	G	A	-0.209594
1	rs72678513:chr1:67303180_G_A	67303180	A	G	0.386146
4	rs72724603:chr4:136603405_T_A	136603405	A	T	0.326966
10	rs72821420:chr10:103994735_G_A	103994735	A	G	-0.436354
12	rs73058061:chr12:10207934_T_C	10207934	C	T	-0.266968
7	rs73196937:chr7:112993232_A_G	112993232	G	A	0.540525
7	rs73210623:chr7:113331480_T_G	113331480	G	T	0.612411
7	rs73210683:chr7:113338021_T_A	113338021	A	T	0.404284
6	rs73349491:chr6:3243171_G_A	3243171	A	G	0.668275
6	rs73753888:chr6:72739219_A_C	72739219	C	A	-0.305247
17	rs7406591:chr17:1590705_G_C	1590705	C	G	0.193389
11	rs74385678:chr11:41873378_A_G	41873378	G	A	-1.14826
9	rs74486859:chr9:133077447_G_A	133077447	A	G	0.428952
4	rs74596183:chr4:119646998_G_A	119646998	A	G	0.611176
11	rs74723871:chr11:14339932_G_A	14339932	A	G	0.474971
8	rs74736016:chr8:72280404_C_T	72280404	T	C	0.506209
7	rs74788047:chr7:122096797_A_C	122096797	C	A	0.222304
10	rs75410317:chr10:49692694_G_A	49692694	A	G	0.45054
2	rs7567071:chr2:134109269_A_G	134109269	G	A	0.194445
3	rs75770716:chr3:120674550_T_TAAAACAAAACAAAAC	120674550	TAAAACAAAACAAAAC	T	0.214903
1	rs75872451:chr1:4625866_C_T	4625866	T	C	0.646084
7	rs75984845:chr7:28678158_C_T	28678158	T	C	0.280089
4	rs76131795:chr4:97886948_C_T	97886948	T	C	0.46131
8	rs76344023:chr8:66007482_G_A	66007482	A	G	0.443179
4	rs76450190:chr4:169050089_T_C	169050089	C	T	-0.380884
5	rs76487018:chr5:180800564_C_G	180800564	G	C	0.401504
4	rs76506165:chr4:128292910_G_A	128292910	A	G	0.369058
5	rs76934200:chr5:121217147_A_C	121217147	C	A	0.481862
8	rs76972509:chr8:115241340_A_C	115241340	C	A	0.439827
7	rs76986642:chr7:137360945_G_C	137360945	C	G	0.412154
4	rs77224336:chr4:77387095_A_G	77387095	G	A	0.672863
18	rs77290800:chr18:79783013_G_T	79783013	T	G	0.21047
19	rs77328682:chr19:31825432_G_T	31825432	T	G	0.699996
6	rs77416316:chr6:84933544_T_C	84933544	C	T	0.473045
16	rs77622082:chr16:48864291_A_G	48864291	G	A	0.503881
6	rs7771794:chr6:158901294_T_C	158901294	C	T	-0.180392
2	rs77885341:chr2:131635564_G_A	131635564	A	G	0.415129
12	rs77985854:chr12:90779251_C_T	90779251	T	C	0.552682
4	rs78176516:chr4:153783567_C_T	153783567	T	C	0.508681
11	rs78914290:chr11:119999733_C_T	119999733	T	C	0.605294
6	rs78945977:chr6:88378031_G_A	88378031	A	G	0.454361
9	rs78968103:chr9:101471944_A_G	101471944	G	A	0.657594
9	rs78986470:chr9:107308133_G_A	107308133	A	G	0.458228
8	rs79678948:chr8:98243870_T_A	98243870	A	T	0.411149
11	rs79726577:chr11:100889953_C_T	100889953	T	C	0.568144
13	rs8002323:chr13:83325561_G_A	83325561	A	G	0.214697
15	rs8042141:chr15:45704184_A_G	45704184	G	A	-0.196195
18	rs8092672:chr18:46383655_T_C	46383655	C	T	-0.180512
22	rs8141309:chr22:47969523_A_G	47969523	G	A	-0.196198
9	rs879072045:chr9:134180893_G_T	134180893	T	G	0.683654
11	rs898306:chr11:112623094_C_G	112623094	G	C	-0.651132
17	rs9303691:chr17:35861288_C_T	35861288	T	C	-0.318411
6	rs9357582:chr6:48744450_C_A	48744450	A	C	-0.196075
13	rs9567607:chr13:46046692_A_C	46046692	C	A	-0.1928
22	rs9626240:chr22:44754197_G_A	44754197	A	G	0.23773
20	rs9679915:chr20:4077937_G_A	4077937	A	G	-0.245791
3	rs9865567:chr3:33914942_C_G	33914942	G	C	-0.289551
3	rs9868321:chr3:33922032_T_C	33922032	C	T	-0.344224
3	rs9874561:chr3:54298424_G_A	54298424	A	G	-0.167053
17	rs9909357:chr17:78278551_T_C	78278551	C	T	0.614295
18	rs9958990:chr18:76299176_C_T	76299176	T	C	-0.220326
