# Supplementary material for: Whole genome sequencing across clinical trials identifies rare coding variants in GPR68 associated with chemotherapy-induced peripheral neuropathy
Source: Genome Med. 2023 Jun 21;15:45. doi: 10.1186/s13073-023-01193-4 (PMC10286344; doi:10.1186/s13073-023-01193-4)
Supplement: Supplementary file 4 — Additional file 4: Table S8. Simplified PRS computed using LD-pruning with p < 10−6. The same column descriptions for Additional file 2: Table S6 apply to this PRS. [file 13073_2023_1193_MOESM4_ESM.xls]

## Sheet: TableS8
CHR	SNP	BP	EffectAllele	OtherAllele	EffectSize
20	rs113371772:chr20:55142201_G_T	55142201	T	G	0.603389
2	rs115575220:chr2:223475815_G_T	223475815	T	G	0.890718
16	rs117281011:chr16:78246703_A_G	78246703	G	A	0.356616
13	rs117987557:chr13:96949278_C_A	96949278	A	C	0.758464
17	rs12943567:chr17:33611119_T_C	33611119	C	T	0.242183
4	rs17020773:chr4:93570776_T_C	93570776	C	T	0.618991
8	rs371157151:chr8:73094125_TC_T	73094125	T	TC	0.794333
4	rs550771753:chr4:48421023_GT_G	48421023	G	GT	0.640101
